# Supplementary material for: Synergistic Effects of Microenvironmental Heterogeneity and Propagule Pressure Drive the Adaptive Expansion of a Wetland Invasive Plant in an Arid Region
Source: Ecol Evol. 2025 Oct 26;15(10):e72272. doi: 10.1002/ece3.72272 (PMC12554784; doi:10.1002/ece3.72272)
Supplement: Supplementary file 1 — Table S1: Source data for the manuscript. [file ECE3-15-e72272-s001.xlsx]

## Sheet: Climate data
Species	Long	Lat	country	Uncertain	Range	bio1	bio2	bio3	bio4	bio5	bio6	bio7	bio8	bio9	bio10	bio11	bio12	bio13	bio14	bio15	bio16	bio17	bio18	bio19
Ambrosia trifida	-97.2005	32.7122	United States of America	3	Native	18.8237	12.266	35.5125	809.742	35.657	1.117	34.54	22.935	9.68833	28.62	8.6195	855	122	46	31.3134	292	152	190	152
Ambrosia trifida	-97.7138	30.3544	United States of America	22	Native	19.8585	12.1841	38.649	711.112	35.022	3.497	31.525	23.5277	12.4735	28.242	10.7412	837	120	47	33.8049	285	154	196	154
Ambrosia trifida	-96.7797	29.3846	United States of America	NA	Native	20.1715	12.0007	39.9399	652.877	34.587	4.54	30.047	23.4832	13.1963	27.7877	11.7188	1040	140	60	30.7517	335	194	260	201
Ambrosia trifida	-97.7944	30.5025	United States of America	1719	Native	19.2131	12.5708	38.7474	727.343	34.758	2.315	32.443	22.9933	9.90833	27.8197	9.90833	836	118	48	32.5518	281	157	189	157
Ambrosia trifida	-97.7944	30.5025	United States of America	1719	Native	19.2131	12.5708	38.7474	727.343	34.758	2.315	32.443	22.9933	9.90833	27.8197	9.90833	836	118	48	32.5518	281	157	189	157
Ambrosia trifida	-96.9565	32.6892	United States of America	4	Native	18.6946	11.6803	34.5232	807.235	35.172	1.339	33.833	22.7645	9.612	28.4398	8.48983	888	124	47	30.5954	298	161	192	163
Ambrosia trifida	-96.7366	33.0589	United States of America	NA	Native	18.5799	12.2029	35.2808	821.023	35.363	0.775	34.588	22.7955	8.17483	28.4807	8.17483	990	142	50	32.1047	340	176	217	176
Ambrosia trifida	-95.0966	29.5988	United States of America	1414	Native	20.822	9.88925	37.3433	626.815	33.16	6.678	26.482	26.8135	17.0547	28.1268	12.7403	1275	154	72	24.2396	388	228	372	270
Ambrosia trifida	-97.6487	30.4119	United States of America	15	Native	19.7444	12.5865	39.2152	716.984	35.18	3.084	32.096	23.3935	12.2945	28.1957	10.5673	841	119	49	33.1635	283	157	195	158
Ambrosia trifida	-97.8008	30.4969	United States of America	249	Native	19.357	12.2531	38.5815	715.023	34.585	2.826	31.759	23.0578	10.1872	27.7918	10.1872	838	119	47	33.0367	283	155	193	155
Ambrosia trifida	-97.6181	30.4627	United States of America	2	Native	19.6161	12.7284	39.3593	720.684	35.177	2.838	32.339	23.3007	12.1293	28.119	10.3857	849	118	48	32.8912	283	161	192	161
Ambrosia trifida	-97.1489	31.5771	United States of America	4	Native	19.4263	12.6023	37.4623	773.218	35.74	2.1	33.64	23.3852	9.5825	28.6755	9.5825	876	120	49	28.8915	285	170	186	170
Ambrosia trifida	-95.3607	29.6632	United States of America	NA	Native	20.5917	10.66	38.5729	639.261	33.531	5.895	27.636	26.6635	16.7605	28.0112	12.3215	1242	150	68	23.7243	384	223	368	260
Ambrosia trifida	-97.1903	32.8189	United States of America	3	Native	18.8328	12.3603	35.4741	817.214	35.79	0.947	34.843	22.986	8.5205	28.7283	8.5205	860	122	46	31.1957	293	151	193	151
Ambrosia trifida	-96.922	32.6356	United States of America	NA	Native	18.5457	11.777	35.0851	795.552	34.939	1.372	33.567	22.5512	9.6105	28.1458	8.48017	899	125	47	30.6018	301	164	192	167
Ambrosia trifida	-97.5852	29.5899	United States of America	NA	Native	20.0592	12.9812	40.6528	690.048	35.51	3.578	31.932	23.6007	12.8308	28.1767	11.1622	890	127	44	34.8624	306	163	207	166
Ambrosia trifida	-97.7101	30.2765	United States of America	7	Native	20.1485	12.097	38.5071	708.695	35.271	3.856	31.415	23.7917	12.8047	28.5093	11.0718	831	121	47	33.9968	285	152	198	153
Ambrosia trifida	-97.746	30.3452	United States of America	19	Native	19.8585	12.1841	38.649	711.112	35.022	3.497	31.525	23.5277	12.4735	28.242	10.7412	837	120	47	33.8049	285	154	196	154
Ambrosia trifida	-96.7016	32.7012	United States of America	NA	Native	18.6267	11.8748	35.1857	801.091	35.074	1.325	33.749	22.6472	9.59633	28.3145	8.52733	934	128	50	29.9393	311	177	195	178
Ambrosia trifida	-97.0889	32.7824	United States of America	5	Native	18.8289	12.1511	35.2154	813.026	35.634	1.129	34.505	22.9623	8.574	28.6707	8.574	863	123	46	31.4177	294	152	192	152
Ambrosia trifida	-97.7528	30.2832	United States of America	9	Native	19.638	11.6631	37.7092	705.367	34.585	3.656	30.929	23.2357	12.2897	27.9693	10.6003	830	120	47	33.3727	284	152	200	153
Ambrosia trifida	-96.7329	32.8734	United States of America	NA	Native	18.7535	11.8179	34.732	811.841	35.266	1.24	34.026	22.9152	9.54467	28.5427	8.4705	962	134	50	30.6946	326	176	208	176
Ambrosia trifida	-97.6319	30.5278	United States of America	NA	Native	19.4842	12.7843	39.2905	726.683	35.135	2.597	32.538	23.1993	11.953	28.0818	10.189	847	116	47	32.2349	281	163	190	163
Ambrosia trifida	-97.7331	30.2897	United States of America	4	Native	20.1485	12.097	38.5071	708.695	35.271	3.856	31.415	23.7917	12.8047	28.5093	11.0718	831	121	47	33.9968	285	152	198	153
Ambrosia trifida	-95.6647	29.6292	United States of America	NA	Native	20.7284	11.5363	39.7969	655.595	34.454	5.466	28.988	26.8858	16.6583	28.3523	12.2695	1148	132	64	21.8929	341	211	322	243
Ambrosia trifida	-97.9355	27.8476	United States of America	2	Native	21.9722	12.5222	42.7684	607.037	35.728	6.449	29.279	26.5497	15.072	28.904	13.9357	722	113	33	44.171	271	107	216	110
Ambrosia trifida	-90.706	38.665	United States of America	8	Native	12.5191	12.168	31.7462	959.959	31.366	-6.963	38.329	21.8125	0.0770001	23.9475	0.0770001	970	109	48	21.2158	295	171	266	171
Ambrosia trifida	-97.6177	30.4668	United States of America	2	Native	19.6161	12.7284	39.3593	720.684	35.177	2.838	32.339	23.3007	12.1293	28.119	10.3857	849	118	48	32.8912	283	161	192	161
Ambrosia trifida	-98.4736	29.4596	United States of America	49	Native	20.5327	12.1294	39.9599	676.091	34.784	4.43	30.354	24.1403	13.5307	28.4328	11.7982	796	112	43	34.9926	275	132	211	134
Ambrosia trifida	-96.9361	32.8958	United States of America	2243	Native	18.8759	11.9495	34.6624	822.431	35.671	1.197	34.474	23.0402	8.51017	28.8367	8.51017	901	127	48	31.0145	306	159	202	159
Ambrosia trifida	-90.1336	29.9247	United States of America	4	Native	20.6895	11.083	40.4563	622.785	33.367	5.972	27.395	27.9022	17.138	27.9022	12.7288	1595	168	79	16.6593	469	327	469	404
Ambrosia trifida	-97.7528	30.2834	United States of America	4	Native	19.638	11.6631	37.7092	705.367	34.585	3.656	30.929	23.2357	12.2897	27.9693	10.6003	830	120	47	33.3727	284	152	200	153
Ambrosia trifida	-98.4733	29.4602	United States of America	4	Native	20.5327	12.1294	39.9599	676.091	34.784	4.43	30.354	24.1403	13.5307	28.4328	11.7982	796	112	43	34.9926	275	132	211	134
Ambrosia trifida	-98.4651	29.4679	United States of America	205	Native	20.5327	12.1294	39.9599	676.091	34.784	4.43	30.354	24.1403	13.5307	28.4328	11.7982	796	112	43	34.9926	275	132	211	134
Ambrosia trifida	-90.0034	29.9757	United States of America	6	Native	20.6551	11.0078	40.2348	624.008	33.349	5.99	27.359	27.618	17.1293	27.8913	12.6862	1595	168	79	16.5953	466	331	464	413
Ambrosia trifida	-97.7806	30.2405	United States of America	4	Native	19.8313	12.3057	38.8866	709.98	35.083	3.438	31.645	23.4723	12.4647	28.2105	10.7433	843	123	48	34.0181	290	153	202	155
Ambrosia trifida	-98.4668	29.4667	United States of America	4	Native	20.5327	12.1294	39.9599	676.091	34.784	4.43	30.354	24.1403	13.5307	28.4328	11.7982	796	112	43	34.9926	275	132	211	134
Ambrosia trifida	-97.7197	30.4107	United States of America	431	Native	19.8585	12.1841	38.649	711.112	35.022	3.497	31.525	23.5277	12.4735	28.242	10.7412	837	120	47	33.8049	285	154	196	154
Ambrosia trifida	-98.4733	29.4604	United States of America	35	Native	20.5327	12.1294	39.9599	676.091	34.784	4.43	30.354	24.1403	13.5307	28.4328	11.7982	796	112	43	34.9926	275	132	211	134
Ambrosia trifida	-98.6387	29.2932	United States of America	8	Native	20.4298	12.5182	40.6394	676.23	34.829	4.026	30.803	24.0428	13.4427	28.2783	11.6585	731	101	35	36.2024	248	118	195	122
Ambrosia trifida	-96.7111	33.0895	United States of America	NA	Native	18.1875	12.387	35.5979	823.662	35.129	0.332	34.797	22.3138	7.76867	28.1223	7.76867	999	145	50	32.5457	343	177	219	177
Ambrosia trifida	-97.6738	30.2853	United States of America	175	Native	20.1485	12.097	38.5071	708.695	35.271	3.856	31.415	23.7917	12.8047	28.5093	11.0718	831	121	47	33.9968	285	152	198	153
Ambrosia trifida	-97.8568	28.823	United States of America	6	Native	21.1591	12.9707	42.6919	635.667	35.585	5.203	30.382	26.0222	14.3933	28.5013	12.868	758	108	32	36.4448	251	125	207	133
Ambrosia trifida	-97.6832	30.6427	United States of America	57	Native	19.0666	12.401	38.2416	732.437	34.652	2.224	32.428	22.8358	9.70433	27.7485	9.70433	847	115	47	31.2966	279	163	187	163
Ambrosia trifida	-97.8343	29.9704	United States of America	4	Native	19.7106	12.9854	40.3136	709.459	35.207	2.996	32.211	23.3362	12.3327	28.0655	10.612	881	126	48	34.0892	306	157	217	163
Ambrosia trifida	-97.6932	29.8485	United States of America	4	Native	19.9486	13.279	40.8534	701.366	35.568	3.064	32.504	23.5105	12.6322	28.1742	10.9042	895	128	47	34.3225	307	162	212	167
Ambrosia trifida	-98.4792	29.4758	United States of America	5	Native	20.5327	12.1294	39.9599	676.091	34.784	4.43	30.354	24.1403	13.5307	28.4328	11.7982	796	112	43	34.9926	275	132	211	134
Ambrosia trifida	-98.4812	29.4842	United States of America	4	Native	20.5327	12.1294	39.9599	676.091	34.784	4.43	30.354	24.1403	13.5307	28.4328	11.7982	796	112	43	34.9926	275	132	211	134
Ambrosia trifida	-98.4431	29.6646	United States of America	3	Native	19.7519	12.214	39.7242	685.531	34.268	3.521	30.747	23.3972	12.6218	27.791	10.9182	844	115	45	33.6094	287	143	222	144
Ambrosia trifida	-97.3899	28.6558	United States of America	2	Native	21.4232	12.2425	42.5811	604.821	34.936	6.185	28.751	26.075	14.9853	28.4055	13.5608	897	127	36	37.1864	299	141	266	152
Ambrosia trifida	-96.3039	30.6181	United States of America	135	Native	20.0001	12.3211	38.8911	714.692	35.377	3.696	31.681	23.5758	28.434	28.434	10.8513	1023	125	55	25.1217	308	206	206	228
Ambrosia trifida	-98.4801	29.4748	United States of America	5	Native	20.5327	12.1294	39.9599	676.091	34.784	4.43	30.354	24.1403	13.5307	28.4328	11.7982	796	112	43	34.9926	275	132	211	134
Ambrosia trifida	-96.3511	30.6069	United States of America	149	Native	19.9812	12.129	38.5231	712.96	35.274	3.789	31.485	23.5948	28.3988	28.3988	10.8538	1012	125	54	25.8747	307	202	202	225
Ambrosia trifida	-97.771	30.3115	United States of America	4	Native	19.638	11.6631	37.7092	705.367	34.585	3.656	30.929	23.2357	12.2897	27.9693	10.6003	830	120	47	33.3727	284	152	200	153
Ambrosia trifida	-95.266	29.6892	United States of America	8	Native	21.008	10.6027	39.0798	628.868	33.725	6.594	27.131	26.9923	17.287	28.2978	12.854	1260	155	70	23.2515	391	230	368	266
Ambrosia trifida	-91.1641	30.4068	United States of America	4	Native	19.8397	11.822	41.3892	650.388	33.277	4.714	28.563	27.4663	20.4598	27.4663	11.5582	1590	160	98	12.0762	445	343	445	410
Ambrosia trifida	-97.911	30.188	United States of America	9	Native	19.3676	12.3283	38.8735	712.535	34.676	2.962	31.714	23.0363	11.963	27.7913	10.2512	848	122	48	33.7481	290	154	205	155
Ambrosia trifida	-97.7965	30.1831	United States of America	5	Native	19.8313	12.3057	38.8866	709.98	35.083	3.438	31.645	23.4723	12.4647	28.2105	10.7433	843	123	48	34.0181	290	153	202	155
Ambrosia trifida	-98.4233	29.3698	United States of America	81	Native	20.635	12.2706	40.2737	672.694	34.934	4.466	30.468	24.2265	13.6785	28.4843	11.9377	769	108	39	35.2235	265	127	202	131
Ambrosia trifida	-97.8034	30.185	United States of America	8	Native	19.8313	12.3057	38.8866	709.98	35.083	3.438	31.645	23.4723	12.4647	28.2105	10.7433	843	123	48	34.0181	290	153	202	155
Ambrosia trifida	-98.4806	29.4803	United States of America	5	Native	20.5327	12.1294	39.9599	676.091	34.784	4.43	30.354	24.1403	13.5307	28.4328	11.7982	796	112	43	34.9926	275	132	211	134
Ambrosia trifida	-98.4773	29.452	United States of America	31	Native	20.5327	12.1294	39.9599	676.091	34.784	4.43	30.354	24.1403	13.5307	28.4328	11.7982	796	112	43	34.9926	275	132	211	134
Ambrosia trifida	-97.6078	28.9152	United States of America	4	Native	21.1065	12.8241	42.7355	628.008	35.331	5.323	30.008	25.9893	14.3837	28.3338	12.9355	810	114	33	36.4485	268	133	218	145
Ambrosia trifida	-96.6371	32.9543	United States of America	87	Native	18.5773	12.2173	35.3705	818.268	35.299	0.758	34.541	22.7565	8.21233	28.4443	8.21233	982	140	50	31.7319	336	179	209	179
Ambrosia trifida	-97.8584	30.1138	United States of America	4	Native	19.4476	12.6068	39.3055	715.389	34.934	2.86	32.074	23.1053	12.0298	27.9065	10.3022	855	123	49	33.7698	294	154	209	157
Ambrosia trifida	-96.8424	28.4974	United States of America	2	Native	21.5526	10.1664	38.6416	593.385	33.3284	7.01895	26.3095	26.1277	18.1388	28.3639	13.8018	989	156	38	39.1687	335	155	283	178
Ambrosia trifida	-96.8436	28.4967	United States of America	2	Native	21.5526	10.1664	38.6416	593.385	33.3284	7.01895	26.3095	26.1277	18.1388	28.3639	13.8018	989	156	38	39.1687	335	155	283	178
Ambrosia trifida	-98.5212	29.5946	United States of America	4	Native	19.5524	12.1486	39.6261	684.302	34.018	3.36	30.658	23.201	10.733	27.5707	10.733	845	113	45	32.6504	284	144	225	144
Ambrosia trifida	-98.4737	29.4751	United States of America	3	Native	20.5327	12.1294	39.9599	676.091	34.784	4.43	30.354	24.1403	13.5307	28.4328	11.7982	796	112	43	34.9926	275	132	211	134
Ambrosia trifida	-86.8104	36.1256	United States of America	35	Native	15.1182	12.9058	36.2931	858.784	32.614	-2.946	35.56	14.9303	21.2012	25.4387	4.14467	1267	133	76	15.0674	366	259	296	321
Ambrosia trifida	-95.2902	29.3389	United States of America	3000	Native	20.4224	9.8915	36.9942	629.93	32.785	6.047	26.738	27.4653	16.5615	27.7633	12.3197	1283	164	70	26.8986	400	220	385	266
Ambrosia trifida	-95.2834	29.3342	United States of America	4	Native	20.4224	9.8915	36.9942	629.93	32.785	6.047	26.738	27.4653	16.5615	27.7633	12.3197	1283	164	70	26.8986	400	220	385	266
Ambrosia trifida	-96.9298	32.8952	United States of America	2980	Native	18.8759	11.9495	34.6624	822.431	35.671	1.197	34.474	23.0402	8.51017	28.8367	8.51017	901	127	48	31.0145	306	159	202	159
Ambrosia trifida	-98.4683	29.4647	United States of America	4	Native	20.5327	12.1294	39.9599	676.091	34.784	4.43	30.354	24.1403	13.5307	28.4328	11.7982	796	112	43	34.9926	275	132	211	134
Ambrosia trifida	-97.9344	29.8894	United States of America	4	Native	19.7478	12.7476	40.0842	705.322	35.03	3.228	31.802	23.3875	12.3978	28.0668	10.7077	882	126	48	34.1569	306	157	219	163
Ambrosia trifida	-97.9344	29.8894	United States of America	3	Native	19.7478	12.7476	40.0842	705.322	35.03	3.228	31.802	23.3875	12.3978	28.0668	10.7077	882	126	48	34.1569	306	157	219	163
Ambrosia trifida	-97.653	30.6791	United States of America	2654	Native	19.2827	12.9043	39.2098	734.378	35.141	2.23	32.911	22.979	9.937	28.0097	9.937	858	114	45	31.4174	281	168	185	168
Ambrosia trifida	-96.3514	30.6072	United States of America	23	Native	19.9812	12.129	38.5231	712.96	35.274	3.789	31.485	23.5948	28.3988	28.3988	10.8538	1012	125	54	25.8747	307	202	202	225
Ambrosia trifida	-96.9335	30.9292	United States of America	4	Native	19.7708	12.5116	38.3814	735.988	35.653	3.055	32.598	23.4985	28.4872	28.4872	10.3493	892	119	47	28.9796	281	176	176	186
Ambrosia trifida	-98.4662	29.4634	United States of America	40	Native	20.5327	12.1294	39.9599	676.091	34.784	4.43	30.354	24.1403	13.5307	28.4328	11.7982	796	112	43	34.9926	275	132	211	134
Ambrosia trifida	-96.9365	32.9194	United States of America	13	Native	18.7353	12.1088	34.9532	823.93	35.584	0.941	34.643	22.8973	8.3385	28.6918	8.3385	914	130	48	31.742	312	160	204	160
Ambrosia trifida	-95.7836	29.648	United States of America	8	Native	20.297	11.8312	39.8893	664.486	34.402	4.742	29.66	26.4857	16.1173	28.0325	11.7392	1100	127	61	21.7797	320	203	299	234
Ambrosia trifida	-98.5784	29.2623	United States of America	NA	Native	20.4512	12.3714	40.3661	674.045	34.771	4.123	30.648	24.0492	13.4682	28.2898	11.7177	741	103	36	35.8099	251	121	196	125
Ambrosia trifida	-95.6426	33.9353	United States of America	6	Native	16.8496	12.9914	36.1535	833.275	34.369	-1.565	35.934	20.8838	6.26017	26.8672	6.26017	1156	146	57	25.7626	356	224	250	224
Ambrosia trifida	-97.7682	30.2695	United States of America	8	Native	19.638	11.6631	37.7092	705.367	34.585	3.656	30.929	23.2357	12.2897	27.9693	10.6003	830	120	47	33.3727	284	152	200	153
Ambrosia trifida	-97.3828	32.7409	United States of America	9	Native	18.8578	12.5264	35.843	814.249	35.853	0.905	34.948	23.0478	9.63717	28.7093	8.58433	841	118	45	30.7949	289	149	193	149
Ambrosia trifida	-97.3208	32.5421	United States of America	6351	Native	18.4325	12.7828	36.7291	802.847	35.447	0.644	34.803	22.4805	9.37983	28.1683	8.33633	860	126	45	33.2837	302	149	190	151
Ambrosia trifida	-96.5863	32.788	United States of America	2	Native	18.7238	12.0963	35.2568	813.049	35.358	1.049	34.309	22.8692	9.50283	28.5312	8.45667	968	134	51	30.3342	326	182	204	182
Ambrosia trifida	-96.8831	33.0063	United States of America	5	Native	18.5654	12.1763	35.057	825.672	35.413	0.68	34.733	22.7477	8.11483	28.5252	8.11483	952	137	49	32.1877	327	166	212	166
Ambrosia trifida	-93.9798	29.8389	United States of America	447	Native	20.3668	10.014	37.395	639.013	32.857	6.078	26.779	27.4467	16.5867	27.8052	12.151	1442	156	83	19.8288	429	259	418	336
Ambrosia trifida	-97.6743	30.5709	United States of America	3	Native	19.3318	12.4857	38.6194	726.594	34.831	2.501	32.33	23.0902	10.0362	27.9298	10.0362	845	117	48	32.0831	281	160	190	160
Ambrosia trifida	-98.4244	30.0895	United States of America	194	Native	18.6129	13.4669	41.3985	699.188	34.16	1.63	32.53	22.2587	9.67233	26.8885	9.67233	862	117	45	32.6113	286	149	216	149
Ambrosia trifida	-98.449	29.3175	United States of America	4	Native	20.3886	12.2393	40.0489	674.456	34.681	4.12	30.561	23.9732	13.3948	28.2478	11.6642	745	103	36	35.0017	253	122	197	127
Ambrosia trifida	-97.9497	30.5306	United States of America	29356	Native	18.7851	12.2797	38.3704	721.017	34.136	2.133	32.003	22.5088	9.55433	27.324	9.55433	822	118	45	33.3597	278	149	190	149
Ambrosia trifida	-92.3513	30.8169	United States of America	NA	Native	19.1754	11.5874	39.5529	677.349	33.246	3.95	29.296	11.6203	24.0052	27.2325	10.561	1583	160	116	10.9847	445	356	371	431
Ambrosia trifida	-97.8265	30.6969	United States of America	NA	Native	18.9471	12.568	38.5285	732.634	34.605	1.985	32.62	22.7163	9.6025	27.6417	9.6025	835	115	47	31.4744	276	159	184	159
Ambrosia trifida	-96.9362	32.9553	United States of America	6	Native	18.7353	12.1088	34.9532	823.93	35.584	0.941	34.643	22.8973	8.3385	28.6918	8.3385	914	130	48	31.742	312	160	204	160
Ambrosia trifida	-97.9356	29.8866	United States of America	2	Native	19.7478	12.7476	40.0842	705.322	35.03	3.228	31.802	23.3875	12.3978	28.0668	10.7077	882	126	48	34.1569	306	157	219	163
Ambrosia trifida	-97.8022	30.4964	United States of America	NA	Native	19.357	12.2531	38.5815	715.023	34.585	2.826	31.759	23.0578	10.1872	27.7918	10.1872	838	119	47	33.0367	283	155	193	155
Ambrosia trifida	-97.8035	30.4961	United States of America	NA	Native	19.357	12.2531	38.5815	715.023	34.585	2.826	31.759	23.0578	10.1872	27.7918	10.1872	838	119	47	33.0367	283	155	193	155
Ambrosia trifida	-97.4789	35.1925	United States of America	5	Native	16.0689	12.7472	33.8896	901.936	34.452	-3.162	37.614	20.7648	4.65133	26.9545	4.65133	906	133	33	38.7675	322	118	244	118
Ambrosia trifida	-97.3899	28.6552	United States of America	69	Native	21.4232	12.2425	42.5811	604.821	34.936	6.185	28.751	26.075	14.9853	28.4055	13.5608	897	127	36	37.1864	299	141	266	152
Ambrosia trifida	-93.9554	29.9663	United States of America	NA	Native	20.4345	10.5689	38.795	638.7	33.154	5.911	27.243	26.5725	16.675	27.8817	12.2343	1456	155	86	18.765	423	267	415	342
Ambrosia trifida	-97.177	32.6441	United States of America	29066	Native	18.5702	12.4363	35.9307	807.623	35.462	0.85	34.612	22.6533	9.471	28.359	8.3985	864	124	45	32.1527	298	152	189	154
Ambrosia trifida	-97.0339	32.7791	United States of America	29066	Native	18.8746	12.0339	34.9174	816.564	35.654	1.19	34.464	23.0217	8.58	28.7593	8.58	875	124	47	31.1533	297	155	194	155
Ambrosia trifida	-95.3128	30.0324	United States of America	80	Native	20.119	11.4279	39.8825	653.299	33.875	5.221	28.654	26.3587	16.2953	27.8038	11.7377	1202	134	73	19.5336	358	233	325	265
Ambrosia trifida	-83.2967	30.8435	United States of America	4	Native	19.449	12.9001	44.4815	623.89	33.209	4.208	29.001	26.7632	15.7408	26.7632	11.4567	1230	155	60	28.7193	418	195	418	280
Ambrosia trifida	-96.6612	33.2002	United States of America	4	Native	17.9447	12.5367	35.8436	825.067	35.021	0.045	34.976	22.0612	7.51917	27.903	7.51917	1011	147	50	32.7077	346	181	219	181
Ambrosia trifida	-94.7466	30.1902	United States of America	298	Native	19.8172	11.9298	40.6371	661.991	33.913	4.556	29.357	26.1852	15.9943	27.6755	11.4172	1412	157	94	17.8594	410	284	362	332
Ambrosia trifida	-98.4743	29.2823	United States of America	1489	Native	20.3886	12.2393	40.0489	674.456	34.681	4.12	30.561	23.9732	13.3948	28.2478	11.6642	745	103	36	35.0017	253	122	197	127
Ambrosia trifida	-96.6614	33.0372	United States of America	4	Native	18.3127	12.3372	35.554	821.067	35.147	0.447	34.7	22.4668	7.92017	28.2213	7.92017	994	143	50	32.0713	340	179	214	179
Ambrosia trifida	-95.2091	29.691	United States of America	22596	Native	20.9182	10.2267	38.1977	626.807	33.482	6.709	26.773	26.897	17.1705	28.2008	12.8117	1277	157	72	23.4659	394	232	371	270
Ambrosia trifida	-97.139	32.7592	United States of America	4	Native	18.8289	12.1511	35.2154	813.026	35.634	1.129	34.505	22.9623	8.574	28.6707	8.574	863	123	46	31.4177	294	152	192	152
Ambrosia trifida	-95.3124	29.5439	United States of America	NA	Native	20.4737	10.1673	37.6247	632.865	33.054	6.031	27.023	26.4893	16.6438	27.8427	12.3048	1267	153	69	25.075	392	222	379	264
Ambrosia trifida	-94.0284	33.4338	United States of America	NA	Native	17.6276	12.2839	36.6116	801.367	33.994	0.442	33.552	21.806	7.49133	27.2795	7.49133	1169	124	72	16.2831	351	251	284	251
Ambrosia trifida	-91.9058	30.2103	United States of America	NA	Native	19.6457	10.7963	39.2408	641.372	32.479	4.966	27.513	27.1792	15.914	27.1792	11.4587	1567	168	106	14.3005	457	340	457	393
Ambrosia trifida	-98.4295	29.3862	United States of America	112	Native	20.635	12.2706	40.2737	672.694	34.934	4.466	30.468	24.2265	13.6785	28.4843	11.9377	769	108	39	35.2235	265	127	202	131
Ambrosia trifida	-93.4322	44.8041	United States of America	1076	Native	7.15483	11.5908	25.606	1212.29	28.793	-16.473	45.266	21.2873	-8.70817	21.2873	-8.70817	770	108	17	51.8316	322	65	322	65
Ambrosia trifida	-97.9342	29.8893	United States of America	4	Native	19.7478	12.7476	40.0842	705.322	35.03	3.228	31.802	23.3875	12.3978	28.0668	10.7077	882	126	48	34.1569	306	157	219	163
Ambrosia trifida	-98.4793	29.451	United States of America	659	Native	20.5327	12.1294	39.9599	676.091	34.784	4.43	30.354	24.1403	13.5307	28.4328	11.7982	796	112	43	34.9926	275	132	211	134
Ambrosia trifida	-98.4776	29.4543	United States of America	61	Native	20.5327	12.1294	39.9599	676.091	34.784	4.43	30.354	24.1403	13.5307	28.4328	11.7982	796	112	43	34.9926	275	132	211	134
Ambrosia trifida	-98.4774	29.4546	United States of America	8	Native	20.5327	12.1294	39.9599	676.091	34.784	4.43	30.354	24.1403	13.5307	28.4328	11.7982	796	112	43	34.9926	275	132	211	134
Ambrosia trifida	-98.4742	29.4581	United States of America	188	Native	20.5327	12.1294	39.9599	676.091	34.784	4.43	30.354	24.1403	13.5307	28.4328	11.7982	796	112	43	34.9926	275	132	211	134
Ambrosia trifida	-97.7916	30.3435	United States of America	15	Native	19.3568	11.6868	37.6618	707.203	34.305	3.274	31.031	22.965	11.98	27.7092	10.2918	832	119	47	33.0804	282	153	198	153
Ambrosia trifida	-95.9427	29.3022	United States of America	3	Native	20.5287	11.7944	40.4806	642.946	34.249	5.113	29.136	25.5792	16.4838	27.961	12.2053	1109	144	59	27.3584	341	191	306	219
Ambrosia trifida	-97.4587	31.0545	United States of America	321	Native	19.253	12.5614	37.6451	757.595	35.359	1.991	33.368	23.1252	9.5985	28.271	9.5985	847	113	42	29.9111	277	169	180	169
Ambrosia trifida	-95.9374	29.3019	United States of America	6	Native	20.5287	11.7944	40.4806	642.946	34.249	5.113	29.136	25.5792	16.4838	27.961	12.2053	1109	144	59	27.3584	341	191	306	219
Ambrosia trifida	-97.486	32.5176	United States of America	29093	Native	18.2316	13.177	37.279	805.285	35.464	0.117	35.347	22.241	9.19017	27.9905	8.0965	833	122	44	33.3897	295	142	193	145
Ambrosia trifida	-84.387	33.7164	United States of America	5	Native	16.6372	11.5414	36.6883	749.69	31.937	0.479	31.458	8.75583	21.8478	25.6552	7.1	1286	141	82	16.1039	387	272	316	351
Ambrosia trifida	-98.4737	29.4578	United States of America	5	Native	20.5327	12.1294	39.9599	676.091	34.784	4.43	30.354	24.1403	13.5307	28.4328	11.7982	796	112	43	34.9926	275	132	211	134
Ambrosia trifida	-96.6755	33.0621	United States of America	302	Native	18.5799	12.2029	35.2808	821.023	35.363	0.775	34.588	22.7955	8.17483	28.4807	8.17483	990	142	50	32.1047	340	176	217	176
Ambrosia trifida	-97.7346	30.3316	United States of America	10	Native	20.1485	12.097	38.5071	708.695	35.271	3.856	31.415	23.7917	12.8047	28.5093	11.0718	831	121	47	33.9968	285	152	198	153
Ambrosia trifida	-98.4778	29.454	United States of America	8	Native	20.5327	12.1294	39.9599	676.091	34.784	4.43	30.354	24.1403	13.5307	28.4328	11.7982	796	112	43	34.9926	275	132	211	134
Ambrosia trifida	-97.3646	32.7381	United States of America	18	Native	18.8578	12.5264	35.843	814.249	35.853	0.905	34.948	23.0478	9.63717	28.7093	8.58433	841	118	45	30.7949	289	149	193	149
Ambrosia trifida	-97.3649	32.7379	United States of America	23	Native	18.8578	12.5264	35.843	814.249	35.853	0.905	34.948	23.0478	9.63717	28.7093	8.58433	841	118	45	30.7949	289	149	193	149
Ambrosia trifida	-97.3647	32.7379	United States of America	3	Native	18.8578	12.5264	35.843	814.249	35.853	0.905	34.948	23.0478	9.63717	28.7093	8.58433	841	118	45	30.7949	289	149	193	149
Ambrosia trifida	-97.3647	32.7379	United States of America	3	Native	18.8578	12.5264	35.843	814.249	35.853	0.905	34.948	23.0478	9.63717	28.7093	8.58433	841	118	45	30.7949	289	149	193	149
Ambrosia trifida	-97.3647	32.738	United States of America	5	Native	18.8578	12.5264	35.843	814.249	35.853	0.905	34.948	23.0478	9.63717	28.7093	8.58433	841	118	45	30.7949	289	149	193	149
Ambrosia trifida	-97.3643	32.7385	United States of America	7	Native	18.8578	12.5264	35.843	814.249	35.853	0.905	34.948	23.0478	9.63717	28.7093	8.58433	841	118	45	30.7949	289	149	193	149
Ambrosia trifida	-97.3645	32.7389	United States of America	3	Native	18.8578	12.5264	35.843	814.249	35.853	0.905	34.948	23.0478	9.63717	28.7093	8.58433	841	118	45	30.7949	289	149	193	149
Ambrosia trifida	-97.3642	32.7381	United States of America	3	Native	18.8578	12.5264	35.843	814.249	35.853	0.905	34.948	23.0478	9.63717	28.7093	8.58433	841	118	45	30.7949	289	149	193	149
Ambrosia trifida	-95.1449	29.4987	United States of America	9	Native	20.5643	9.33558	35.8097	627.908	32.58	6.51	26.07	27.5405	16.737	27.8892	12.4845	1254	161	70	26.0479	385	218	367	262
Ambrosia trifida	-97.7468	30.2513	United States of America	8	Native	20.1485	12.097	38.5071	708.695	35.271	3.856	31.415	23.7917	12.8047	28.5093	11.0718	831	121	47	33.9968	285	152	198	153
Ambrosia trifida	-98.4728	29.4581	United States of America	3	Native	20.5327	12.1294	39.9599	676.091	34.784	4.43	30.354	24.1403	13.5307	28.4328	11.7982	796	112	43	34.9926	275	132	211	134
Ambrosia trifida	-97.787	30.3662	United States of America	NA	Native	19.3568	11.6868	37.6618	707.203	34.305	3.274	31.031	22.965	11.98	27.7092	10.2918	832	119	47	33.0804	282	153	198	153
Ambrosia trifida	-97.7854	30.3681	United States of America	NA	Native	19.3568	11.6868	37.6618	707.203	34.305	3.274	31.031	22.965	11.98	27.7092	10.2918	832	119	47	33.0804	282	153	198	153
Ambrosia trifida	-97.7858	30.3693	United States of America	NA	Native	19.3568	11.6868	37.6618	707.203	34.305	3.274	31.031	22.965	11.98	27.7092	10.2918	832	119	47	33.0804	282	153	198	153
Ambrosia trifida	-97.7853	30.3705	United States of America	NA	Native	19.3568	11.6868	37.6618	707.203	34.305	3.274	31.031	22.965	11.98	27.7092	10.2918	832	119	47	33.0804	282	153	198	153
Ambrosia trifida	-95.6315	29.7211	United States of America	NA	Native	20.7857	11.6389	40.1148	653.834	34.543	5.529	29.014	26.921	16.7672	28.3857	12.3342	1138	130	63	21.3286	334	212	311	246
Ambrosia trifida	-97.6783	30.2651	United States of America	4	Native	20.1485	12.097	38.5071	708.695	35.271	3.856	31.415	23.7917	12.8047	28.5093	11.0718	831	121	47	33.9968	285	152	198	153
Ambrosia trifida	-97.0517	33.2621	United States of America	5	Native	17.8318	12.702	35.924	832.751	35.168	-0.19	35.358	21.8843	7.37883	27.9558	7.37883	985	145	50	34.157	343	167	219	167
Ambrosia trifida	-96.7485	32.8765	United States of America	196	Native	18.7535	11.8179	34.732	811.841	35.266	1.24	34.026	22.9152	9.54467	28.5427	8.4705	962	134	50	30.6946	326	176	208	176
Ambrosia trifida	-96.8492	32.7538	United States of America	5	Native	19.035	11.7549	34.4942	818.233	35.607	1.529	34.078	23.1947	9.778	28.9398	8.7225	917	127	48	30.9298	311	164	201	166
Ambrosia trifida	-99.7834	30.4717	United States of America	14	Native	18.3034	14.8312	43.0026	734.128	34.416	-0.073	34.489	22.4578	9.91033	26.9393	8.84667	578	79	24	39.4658	195	82	183	87
Ambrosia trifida	-97.7609	30.3317	United States of America	255	Native	19.638	11.6631	37.7092	705.367	34.585	3.656	30.929	23.2357	12.2897	27.9693	10.6003	830	120	47	33.3727	284	152	200	153
Ambrosia trifida	-95.6153	29.7619	United States of America	4	Native	20.3925	11.3471	39.3955	652.044	34.083	5.28	28.803	26.5053	16.4112	28.0043	11.9855	1130	128	64	20.6147	326	213	303	249
Ambrosia trifida	-95.3809	30.4072	United States of America	3000	Native	19.4511	12.3213	40.1896	688.781	34.27	3.612	30.658	23.0018	15.5058	27.5865	10.6405	1207	137	80	17.9538	349	252	296	279
Ambrosia trifida	-89.9919	29.9655	United States of America	1123	Native	20.3613	10.3454	38.8079	620.493	32.833	6.175	26.658	27.3218	16.8778	27.5755	12.4612	1588	169	79	16.9082	470	328	462	409
Ambrosia trifida	-97.811	30.2456	United States of America	32	Native	19.8313	12.3057	38.8866	709.98	35.083	3.438	31.645	23.4723	12.4647	28.2105	10.7433	843	123	48	34.0181	290	153	202	155
Ambrosia trifida	-96.9363	32.9552	United States of America	6	Native	18.7353	12.1088	34.9532	823.93	35.584	0.941	34.643	22.8973	8.3385	28.6918	8.3385	914	130	48	31.742	312	160	204	160
Ambrosia trifida	-98.1205	29.6808	United States of America	8	Native	19.8551	12.6982	40.165	694.693	34.912	3.297	31.615	23.5007	12.5955	28.025	10.9078	872	125	49	35.0671	303	153	219	157
Ambrosia trifida	-91.6499	29.8549	United States of America	4	Native	20.0804	10.5701	39.6046	620.331	32.248	5.559	26.689	27.272	16.4708	27.272	12.0925	1600	190	99	23.3111	538	331	538	357
Ambrosia trifida	-96.7332	33.1466	United States of America	29012	Native	18.1875	12.387	35.5979	823.662	35.129	0.332	34.797	22.3138	7.76867	28.1223	7.76867	999	145	50	32.5457	343	177	219	177
Ambrosia trifida	-98.5744	29.2579	United States of America	877	Native	20.4512	12.3714	40.3661	674.045	34.771	4.123	30.648	24.0492	13.4682	28.2898	11.7177	741	103	36	35.8099	251	121	196	125
Ambrosia trifida	-91.897	30.2096	United States of America	53	Native	19.6457	10.7963	39.2408	641.372	32.479	4.966	27.513	27.1792	15.914	27.1792	11.4587	1567	168	106	14.3005	457	340	457	393
Ambrosia trifida	-98.3718	29.5802	United States of America	8	Native	20.2728	12.3404	40.2322	675.116	34.755	4.082	30.673	23.8367	13.2552	28.1902	11.5693	831	116	45	34.7153	286	140	217	142
Ambrosia trifida	-97.9343	29.8894	United States of America	4	Native	19.7478	12.7476	40.0842	705.322	35.03	3.228	31.802	23.3875	12.3978	28.0668	10.7077	882	126	48	34.1569	306	157	219	163
Ambrosia trifida	-97.7998	30.4988	United States of America	570	Native	19.357	12.2531	38.5815	715.023	34.585	2.826	31.759	23.0578	10.1872	27.7918	10.1872	838	119	47	33.0367	283	155	193	155
Ambrosia trifida	-91.6087	29.832	United States of America	7	Native	19.985	9.98058	38.1959	613.124	31.941	5.811	26.13	27.128	16.327	27.128	12.1197	1600	193	97	25.3566	550	324	550	349
Ambrosia trifida	-97.1313	32.7965	United States of America	4	Native	18.8289	12.1511	35.2154	813.026	35.634	1.129	34.505	22.9623	8.574	28.6707	8.574	863	123	46	31.4177	294	152	192	152
Ambrosia trifida	-96.5604	32.9937	United States of America	4	Native	18.274	12.2676	35.5119	816.852	35.022	0.477	34.545	22.3717	7.92617	28.1125	7.92617	983	140	51	31.3924	334	182	206	182
Ambrosia trifida	-97.7967	30.2485	United States of America	NA	Native	19.8313	12.3057	38.8866	709.98	35.083	3.438	31.645	23.4723	12.4647	28.2105	10.7433	843	123	48	34.0181	290	153	202	155
Ambrosia trifida	-97.7966	30.248	United States of America	NA	Native	19.8313	12.3057	38.8866	709.98	35.083	3.438	31.645	23.4723	12.4647	28.2105	10.7433	843	123	48	34.0181	290	153	202	155
Ambrosia trifida	-95.6581	29.6374	United States of America	NA	Native	20.7284	11.5363	39.7969	655.595	34.454	5.466	28.988	26.8858	16.6583	28.3523	12.2695	1148	132	64	21.8929	341	211	322	243
Ambrosia trifida	-97.3629	32.7375	United States of America	4	Native	18.8578	12.5264	35.843	814.249	35.853	0.905	34.948	23.0478	9.63717	28.7093	8.58433	841	118	45	30.7949	289	149	193	149
Ambrosia trifida	-96.8808	32.8444	United States of America	195	Native	18.9316	11.7288	34.3498	820.521	35.536	1.391	34.145	23.1232	9.64267	28.851	8.576	924	129	48	31.2798	315	163	206	164
Ambrosia trifida	-97.7907	30.4045	United States of America	10	Native	19.3568	11.6868	37.6618	707.203	34.305	3.274	31.031	22.965	11.98	27.7092	10.2918	832	119	47	33.0804	282	153	198	153
Ambrosia trifida	-97.7907	30.4046	United States of America	9	Native	19.3568	11.6868	37.6618	707.203	34.305	3.274	31.031	22.965	11.98	27.7092	10.2918	832	119	47	33.0804	282	153	198	153
Ambrosia trifida	-98.4205	29.3323	United States of America	29508	Native	20.3886	12.2393	40.0489	674.456	34.681	4.12	30.561	23.9732	13.3948	28.2478	11.6642	745	103	36	35.0017	253	122	197	127
Ambrosia trifida	-97.7969	30.2497	United States of America	NA	Native	19.8313	12.3057	38.8866	709.98	35.083	3.438	31.645	23.4723	12.4647	28.2105	10.7433	843	123	48	34.0181	290	153	202	155
Ambrosia trifida	-97.2754	32.8731	United States of America	55	Native	18.6347	12.6209	35.8172	824.152	35.768	0.531	35.237	22.7918	8.242	28.6173	8.242	867	122	46	31.0882	295	151	197	151
Ambrosia trifida	-97.0965	32.5886	United States of America	4	Native	18.743	12.3843	35.8084	809.437	35.559	0.974	34.585	22.8862	9.56517	28.5278	8.5325	879	126	46	32.2421	302	155	191	157
Ambrosia trifida	-86.2258	32.4021	United States of America	8	Native	18.7875	12.7638	40.6686	723.078	33.858	2.473	31.385	11.2	23.9115	27.3802	9.59083	1376	165	65	21.8416	426	264	331	391
Ambrosia trifida	-95.5207	29.9397	United States of America	4	Native	20.5106	11.8548	40.4671	659.566	34.504	5.209	29.295	26.7537	16.591	28.2155	12.0172	1152	127	68	19.6049	331	226	296	258
Ambrosia trifida	-97.7849	30.3725	United States of America	9	Native	19.3568	11.6868	37.6618	707.203	34.305	3.274	31.031	22.965	11.98	27.7092	10.2918	832	119	47	33.0804	282	153	198	153
Ambrosia trifida	-97.122	32.8077	United States of America	872	Native	18.8289	12.1511	35.2154	813.026	35.634	1.129	34.505	22.9623	8.574	28.6707	8.574	863	123	46	31.4177	294	152	192	152
Ambrosia trifida	-96.9982	32.6103	United States of America	4	Native	18.5457	11.777	35.0851	795.552	34.939	1.372	33.567	22.5512	9.6105	28.1458	8.48017	899	125	47	30.6018	301	164	192	167
Ambrosia trifida	-84.529	34.0986	United States of America	NA	Native	15.7357	11.9581	37.3422	762.114	31.573	-0.45	32.023	7.71133	16.3008	24.9297	6.07383	1364	152	88	16.8873	412	276	319	381
Ambrosia trifida	-97.7701	30.464	United States of America	9	Native	19.357	12.2531	38.5815	715.023	34.585	2.826	31.759	23.0578	10.1872	27.7918	10.1872	838	119	47	33.0367	283	155	193	155
Ambrosia trifida	-97.776	30.4672	United States of America	5	Native	19.357	12.2531	38.5815	715.023	34.585	2.826	31.759	23.0578	10.1872	27.7918	10.1872	838	119	47	33.0367	283	155	193	155
Ambrosia trifida	-97.7151	30.4127	United States of America	7	Native	19.8585	12.1841	38.649	711.112	35.022	3.497	31.525	23.5277	12.4735	28.242	10.7412	837	120	47	33.8049	285	154	196	154
Ambrosia trifida	-96.7067	32.7071	United States of America	3	Native	18.6267	11.8748	35.1857	801.091	35.074	1.325	33.749	22.6472	9.59633	28.3145	8.52733	934	128	50	29.9393	311	177	195	178
Ambrosia trifida	-97.3746	32.7745	United States of America	22	Native	18.7362	12.4969	35.6301	819.578	35.779	0.705	35.074	22.8923	8.39733	28.6543	8.39733	843	117	46	30.0073	287	151	192	151
Ambrosia trifida	-98.7061	29.5488	United States of America	18	Native	19.7658	12.6129	40.6069	682.505	34.35	3.289	31.061	23.451	10.9423	27.7418	10.9423	797	107	41	33.1344	269	134	215	134
Ambrosia trifida	-96.7068	32.7071	United States of America	4	Native	18.6267	11.8748	35.1857	801.091	35.074	1.325	33.749	22.6472	9.59633	28.3145	8.52733	934	128	50	29.9393	311	177	195	178
Ambrosia trifida	-94.2284	36.2617	United States of America	27	Native	14.0198	12.7087	34.3109	886.232	32.038	-5.002	37.04	18.5235	2.73867	24.7103	2.73867	1162	128	53	25.2219	360	195	287	195
Ambrosia trifida	-97.7896	30.425	United States of America	3	Native	19.357	12.2531	38.5815	715.023	34.585	2.826	31.759	23.0578	10.1872	27.7918	10.1872	838	119	47	33.0367	283	155	193	155
Ambrosia trifida	-98.7105	29.5002	United States of America	4	Native	19.7658	12.6129	40.6069	682.505	34.35	3.289	31.061	23.451	10.9423	27.7418	10.9423	797	107	41	33.1344	269	134	215	134
Ambrosia trifida	-95.7735	29.3167	United States of America	54	Native	20.444	11.2696	39.6509	638.065	33.836	5.414	28.422	27.6197	16.4867	27.8222	12.1778	1173	150	62	26.4708	361	201	336	235
Ambrosia trifida	-90.0935	29.9948	United States of America	22	Native	20.6895	11.083	40.4563	622.785	33.367	5.972	27.395	27.9022	17.138	27.9022	12.7288	1595	168	79	16.6593	469	327	469	404
Ambrosia trifida	-97.1268	32.7805	United States of America	4	Native	18.8289	12.1511	35.2154	813.026	35.634	1.129	34.505	22.9623	8.574	28.6707	8.574	863	123	46	31.4177	294	152	192	152
Ambrosia trifida	-97.8535	30.514	United States of America	4	Native	18.9711	12.4497	38.574	724.522	34.428	2.153	32.275	22.7353	9.70017	27.5418	9.70017	832	118	47	32.7173	281	155	190	155
Ambrosia trifida	-96.9833	32.6298	United States of America	NA	Native	18.5457	11.777	35.0851	795.552	34.939	1.372	33.567	22.5512	9.6105	28.1458	8.48017	899	125	47	30.6018	301	164	192	167
Ambrosia trifida	-101.825	33.5826	United States of America	15	Native	15.6884	15.3069	41.2341	829.417	33.642	-3.48	37.122	24.1275	5.3055	25.7545	5.3055	493	73	11	57.339	199	43	197	43
Ambrosia trifida	-96.9832	32.6295	United States of America	1	Native	18.5457	11.777	35.0851	795.552	34.939	1.372	33.567	22.5512	9.6105	28.1458	8.48017	899	125	47	30.6018	301	164	192	167
Ambrosia trifida	-97.3572	32.7416	United States of America	5	Native	18.8578	12.5264	35.843	814.249	35.853	0.905	34.948	23.0478	9.63717	28.7093	8.58433	841	118	45	30.7949	289	149	193	149
Ambrosia trifida	-97.9316	29.8763	United States of America	4	Native	19.7478	12.7476	40.0842	705.322	35.03	3.228	31.802	23.3875	12.3978	28.0668	10.7077	882	126	48	34.1569	306	157	219	163
Ambrosia trifida	-93.1678	35.3026	United States of America	8	Native	15.8255	13.4184	36.7205	853.458	33.891	-2.651	36.542	15.6145	25.4972	26.0892	4.9635	1195	138	65	20.2266	367	257	263	257
Ambrosia trifida	-97.6784	30.2652	United States of America	3	Native	20.1485	12.097	38.5071	708.695	35.271	3.856	31.415	23.7917	12.8047	28.5093	11.0718	831	121	47	33.9968	285	152	198	153
Ambrosia trifida	-90.8061	30.1506	United States of America	4	Native	19.7413	10.9598	40.3365	620.277	32.688	5.517	27.171	26.728	16.0702	27.0423	11.8937	1618	169	93	14.2472	467	347	462	420
Ambrosia trifida	-96.6641	33.0362	United States of America	51	Native	18.3127	12.3372	35.554	821.067	35.147	0.447	34.7	22.4668	7.92017	28.2213	7.92017	994	143	50	32.0713	340	179	214	179
Ambrosia trifida	-97.9358	29.8841	United States of America	4	Native	19.7478	12.7476	40.0842	705.322	35.03	3.228	31.802	23.3875	12.3978	28.0668	10.7077	882	126	48	34.1569	306	157	219	163
Ambrosia trifida	-97.7817	30.3789	United States of America	50	Native	19.3568	11.6868	37.6618	707.203	34.305	3.274	31.031	22.965	11.98	27.7092	10.2918	832	119	47	33.0804	282	153	198	153
Ambrosia trifida	-95.2263	29.56	United States of America	3	Native	20.602	9.80392	36.9861	627.582	32.915	6.408	26.507	26.5772	16.8075	27.9175	12.5048	1269	153	69	25.3766	390	222	377	265
Ambrosia trifida	-92.361	34.7213	United States of America	402	Native	16.6883	12.4653	35.602	837.064	33.867	-1.146	35.013	16.8257	26.0022	26.7597	6.01383	1311	137	81	18.3665	392	273	275	303
Ambrosia trifida	-86.7902	36.1187	United States of America	3	Native	15.1182	12.9058	36.2931	858.784	32.614	-2.946	35.56	14.9303	21.2012	25.4387	4.14467	1267	133	76	15.0674	366	259	296	321
Ambrosia trifida	-98.4791	29.4746	United States of America	3	Native	20.5327	12.1294	39.9599	676.091	34.784	4.43	30.354	24.1403	13.5307	28.4328	11.7982	796	112	43	34.9926	275	132	211	134
Ambrosia trifida	-91.7676	30.1542	United States of America	4	Native	19.8897	10.9316	39.7975	639.077	32.604	5.136	27.468	27.333	16.2177	27.333	11.6778	1561	175	104	16.3665	477	336	477	379
Ambrosia trifida	-97.0959	32.7996	United States of America	29066	Native	18.8289	12.1511	35.2154	813.026	35.634	1.129	34.505	22.9623	8.574	28.6707	8.574	863	123	46	31.4177	294	152	192	152
Ambrosia trifida	-97.218	31.4859	United States of America	4	Native	19.0866	12.5063	37.4069	767.835	35.345	1.912	33.433	22.953	9.31817	28.2582	9.31817	876	118	49	28.5039	285	170	189	170
Ambrosia trifida	-96.9679	28.777	United States of America	3	Native	21.3601	11.7296	41.2868	614.43	34.524	6.114	28.41	27.0592	14.7857	28.433	13.3542	966	144	40	38.9541	319	151	279	165
Ambrosia trifida	-96.9838	30.7589	United States of America	5	Native	19.7606	12.1825	38.3351	716.02	35.176	3.397	31.779	23.409	28.2535	28.2535	10.6043	895	119	46	29.7315	284	178	178	189
Ambrosia trifida	-97.3745	32.7745	United States of America	5	Native	18.7362	12.4969	35.6301	819.578	35.779	0.705	35.074	22.8923	8.39733	28.6543	8.39733	843	117	46	30.0073	287	151	192	151
Ambrosia trifida	-97.7251	30.1849	United States of America	30	Native	19.9777	12.384	38.8579	713.744	35.291	3.421	31.87	23.6118	12.5732	28.3902	10.8327	840	122	48	34.0632	289	152	201	155
Ambrosia trifida	-97.7264	30.1776	United States of America	1714	Native	19.9777	12.384	38.8579	713.744	35.291	3.421	31.87	23.6118	12.5732	28.3902	10.8327	840	122	48	34.0632	289	152	201	155
Ambrosia trifida	-97.5013	35.2114	United States of America	5	Native	15.8881	12.8176	34.1556	897.829	34.292	-3.235	37.527	20.5052	4.54683	26.7463	4.54683	889	131	32	39.212	317	117	239	117
Ambrosia trifida	-96.9793	30.8466	United States of America	8	Native	19.8377	12.3831	38.4675	725.916	35.463	3.272	32.191	23.5445	28.4487	28.4487	10.5625	891	119	47	29.4008	281	176	176	188
Ambrosia trifida	-96.694	32.376	United States of America	4	Native	18.6141	12.7757	36.9987	797.353	35.428	0.898	34.53	22.5828	28.2005	28.2005	8.53183	939	129	50	29.8124	306	186	186	190
Ambrosia trifida	-97.1122	32.7922	United States of America	6	Native	18.8289	12.1511	35.2154	813.026	35.634	1.129	34.505	22.9623	8.574	28.6707	8.574	863	123	46	31.4177	294	152	192	152
Ambrosia trifida	-97.1122	32.7922	United States of America	11	Native	18.8289	12.1511	35.2154	813.026	35.634	1.129	34.505	22.9623	8.574	28.6707	8.574	863	123	46	31.4177	294	152	192	152
Ambrosia trifida	-97.1221	31.5468	United States of America	4	Native	19.4263	12.6023	37.4623	773.218	35.74	2.1	33.64	23.3852	9.5825	28.6755	9.5825	876	120	49	28.8915	285	170	186	170
Ambrosia trifida	-96.6098	33.2323	United States of America	7	Native	17.9447	12.5367	35.8436	825.067	35.021	0.045	34.976	22.0612	7.51917	27.903	7.51917	1011	147	50	32.7077	346	181	219	181
Ambrosia trifida	-96.2746	30.5236	United States of America	4	Native	19.7772	12.1238	38.2887	715.094	35.095	3.431	31.664	23.2942	28.2072	28.2072	10.6138	1029	124	55	24.8021	309	210	210	230
Ambrosia trifida	-98.4736	29.4592	United States of America	4	Native	20.5327	12.1294	39.9599	676.091	34.784	4.43	30.354	24.1403	13.5307	28.4328	11.7982	796	112	43	34.9926	275	132	211	134
Ambrosia trifida	-97.7744	30.2313	United States of America	70557	Native	19.8313	12.3057	38.8866	709.98	35.083	3.438	31.645	23.4723	12.4647	28.2105	10.7433	843	123	48	34.0181	290	153	202	155
Ambrosia trifida	-97.6111	30.4594	United States of America	2	Native	19.6161	12.7284	39.3593	720.684	35.177	2.838	32.339	23.3007	12.1293	28.119	10.3857	849	118	48	32.8912	283	161	192	161
Ambrosia trifida	-97.3834	28.6685	United States of America	55	Native	21.3621	12.3567	42.6592	609.814	35.019	6.053	28.966	26.0742	14.852	28.3765	13.4158	889	124	36	36.3922	291	141	259	153
Ambrosia trifida	-97.387	28.6561	United States of America	4	Native	21.4232	12.2425	42.5811	604.821	34.936	6.185	28.751	26.075	14.9853	28.4055	13.5608	897	127	36	37.1864	299	141	266	152
Ambrosia trifida	-90.3981	30.2773	United States of America	106	Native	19.6947	11.3736	40.3734	636.172	33.034	4.863	28.171	26.8275	15.9378	27.1628	11.6028	1617	169	84	15.1819	459	338	456	422
Ambrosia trifida	-90.3974	30.2772	United States of America	3	Native	19.6947	11.3736	40.3734	636.172	33.034	4.863	28.171	26.8275	15.9378	27.1628	11.6028	1617	169	84	15.1819	459	338	456	422
Ambrosia trifida	-90.3974	30.277	United States of America	3	Native	19.6947	11.3736	40.3734	636.172	33.034	4.863	28.171	26.8275	15.9378	27.1628	11.6028	1617	169	84	15.1819	459	338	456	422
Ambrosia trifida	-96.4472	33.0847	United States of America	NA	Native	17.6126	12.1521	35.1928	815.65	34.449	-0.081	34.53	21.6088	7.2575	27.4103	7.2575	1015	144	51	31.0803	341	191	212	191
Ambrosia trifida	-96.4475	33.0844	United States of America	NA	Native	17.6126	12.1521	35.1928	815.65	34.449	-0.081	34.53	21.6088	7.2575	27.4103	7.2575	1015	144	51	31.0803	341	191	212	191
Ambrosia trifida	-96.4472	33.0844	United States of America	NA	Native	17.6126	12.1521	35.1928	815.65	34.449	-0.081	34.53	21.6088	7.2575	27.4103	7.2575	1015	144	51	31.0803	341	191	212	191
Ambrosia trifida	-96.4475	33.0844	United States of America	NA	Native	17.6126	12.1521	35.1928	815.65	34.449	-0.081	34.53	21.6088	7.2575	27.4103	7.2575	1015	144	51	31.0803	341	191	212	191
Ambrosia trifida	-97.0914	32.7986	United States of America	3022	Native	18.8289	12.1511	35.2154	813.026	35.634	1.129	34.505	22.9623	8.574	28.6707	8.574	863	123	46	31.4177	294	152	192	152
Ambrosia trifida	-97.6519	30.5138	United States of America	48	Native	19.4842	12.7843	39.2905	726.683	35.135	2.597	32.538	23.1993	11.953	28.0818	10.189	847	116	47	32.2349	281	163	190	163
Ambrosia trifida	-95.8024	29.5259	United States of America	487	Native	20.444	12.0051	40.2679	663.245	34.556	4.743	29.813	26.5737	16.2957	28.099	11.8635	1115	132	61	22.857	329	203	308	232
Ambrosia trifida	-96.5688	32.6416	United States of America	3	Native	18.3841	12.2612	35.7948	803.615	35.09	0.836	34.254	22.3727	28.065	28.065	8.24617	958	128	51	28.0514	310	193	193	194
Ambrosia trifida	-97.6742	30.2864	United States of America	3	Native	20.1485	12.097	38.5071	708.695	35.271	3.856	31.415	23.7917	12.8047	28.5093	11.0718	831	121	47	33.9968	285	152	198	153
Ambrosia trifida	-98.4721	29.4699	United States of America	4	Native	20.5327	12.1294	39.9599	676.091	34.784	4.43	30.354	24.1403	13.5307	28.4328	11.7982	796	112	43	34.9926	275	132	211	134
Ambrosia trifida	-98.4721	29.47	United States of America	3	Native	20.5327	12.1294	39.9599	676.091	34.784	4.43	30.354	24.1403	13.5307	28.4328	11.7982	796	112	43	34.9926	275	132	211	134
Ambrosia trifida	-96.565	32.6393	United States of America	400	Native	18.3841	12.2612	35.7948	803.615	35.09	0.836	34.254	22.3727	28.065	28.065	8.24617	958	128	51	28.0514	310	193	193	194
Ambrosia trifida	-98.4721	29.4698	United States of America	6	Native	20.5327	12.1294	39.9599	676.091	34.784	4.43	30.354	24.1403	13.5307	28.4328	11.7982	796	112	43	34.9926	275	132	211	134
Ambrosia trifida	-96.6658	33.0383	United States of America	6	Native	18.3127	12.3372	35.554	821.067	35.147	0.447	34.7	22.4668	7.92017	28.2213	7.92017	994	143	50	32.0713	340	179	214	179
Ambrosia trifida	-96.6653	33.0388	United States of America	5	Native	18.3127	12.3372	35.554	821.067	35.147	0.447	34.7	22.4668	7.92017	28.2213	7.92017	994	143	50	32.0713	340	179	214	179
Ambrosia trifida	-96.5637	32.6323	United States of America	4	Native	18.3841	12.2612	35.7948	803.615	35.09	0.836	34.254	22.3727	28.065	28.065	8.24617	958	128	51	28.0514	310	193	193	194
Ambrosia trifida	-97.6743	30.2855	United States of America	9	Native	20.1485	12.097	38.5071	708.695	35.271	3.856	31.415	23.7917	12.8047	28.5093	11.0718	831	121	47	33.9968	285	152	198	153
Ambrosia trifida	-97.35	30.3837	United States of America	9	Native	19.8909	12.6749	39.455	715.145	35.523	3.398	32.125	23.4755	12.4245	28.2857	10.714	866	117	47	32.9508	284	165	193	168
Ambrosia trifida	-96.6656	33.0387	United States of America	15	Native	18.3127	12.3372	35.554	821.067	35.147	0.447	34.7	22.4668	7.92017	28.2213	7.92017	994	143	50	32.0713	340	179	214	179
Ambrosia trifida	-96.6657	33.0385	United States of America	4	Native	18.3127	12.3372	35.554	821.067	35.147	0.447	34.7	22.4668	7.92017	28.2213	7.92017	994	143	50	32.0713	340	179	214	179
Ambrosia trifida	-96.5638	32.6324	United States of America	389	Native	18.3841	12.2612	35.7948	803.615	35.09	0.836	34.254	22.3727	28.065	28.065	8.24617	958	128	51	28.0514	310	193	193	194
Ambrosia trifida	-96.2409	30.6724	United States of America	5	Native	19.7127	12.309	38.9377	711.513	35.163	3.551	31.612	23.22	28.1377	28.1377	10.6445	1025	123	56	23.866	305	209	209	229
Ambrosia trifida	-96.566	32.6414	United States of America	13	Native	18.3841	12.2612	35.7948	803.615	35.09	0.836	34.254	22.3727	28.065	28.065	8.24617	958	128	51	28.0514	310	193	193	194
Ambrosia trifida	-97.0206	30.6458	United States of America	7	Native	19.5672	12.1608	38.3986	713.499	34.889	3.219	31.67	23.1693	12.136	28.0172	10.4393	901	120	46	30.6169	289	183	185	187
Ambrosia trifida	-98.4812	29.4854	United States of America	23	Native	20.5327	12.1294	39.9599	676.091	34.784	4.43	30.354	24.1403	13.5307	28.4328	11.7982	796	112	43	34.9926	275	132	211	134
Ambrosia trifida	-98.4806	29.4801	United States of America	4	Native	20.5327	12.1294	39.9599	676.091	34.784	4.43	30.354	24.1403	13.5307	28.4328	11.7982	796	112	43	34.9926	275	132	211	134
Ambrosia trifida	-96.6657	33.0371	United States of America	4	Native	18.3127	12.3372	35.554	821.067	35.147	0.447	34.7	22.4668	7.92017	28.2213	7.92017	994	143	50	32.0713	340	179	214	179
Ambrosia trifida	-96.6654	33.0389	United States of America	5	Native	18.3127	12.3372	35.554	821.067	35.147	0.447	34.7	22.4668	7.92017	28.2213	7.92017	994	143	50	32.0713	340	179	214	179
Ambrosia trifida	-98.4815	29.4836	United States of America	16	Native	20.5327	12.1294	39.9599	676.091	34.784	4.43	30.354	24.1403	13.5307	28.4328	11.7982	796	112	43	34.9926	275	132	211	134
Ambrosia trifida	-97.7208	30.1924	United States of America	8	Native	19.9777	12.384	38.8579	713.744	35.291	3.421	31.87	23.6118	12.5732	28.3902	10.8327	840	122	48	34.0632	289	152	201	155
Ambrosia trifida	-97.4247	35.2424	United States of America	10	Native	16.0689	12.7472	33.8896	901.936	34.452	-3.162	37.614	20.7648	4.65133	26.9545	4.65133	906	133	33	38.7675	322	118	244	118
Ambrosia trifida	-96.5463	32.7167	United States of America	6168	Native	18.4006	12.2622	35.7071	808.338	35.085	0.744	34.341	22.4423	9.28383	28.1593	8.2075	962	130	51	28.7829	317	190	197	190
Ambrosia trifida	-97.8006	30.5778	United States of America	3	Native	19.2131	12.5708	38.7474	727.343	34.758	2.315	32.443	22.9933	9.90833	27.8197	9.90833	836	118	48	32.5518	281	157	189	157
Ambrosia trifida	-95.7082	29.5469	United States of America	35	Native	20.4277	11.7297	39.8724	660.478	34.31	4.892	29.418	26.536	16.2795	28.052	11.8945	1134	134	62	22.7252	336	205	320	237
Ambrosia trifida	-98.6625	29.4932	United States of America	8	Native	20.3995	12.4827	40.5811	677.387	34.8	4.04	30.76	24.0445	13.3925	28.2973	11.6332	778	108	41	34.5584	266	130	207	130
Ambrosia trifida	-96.7525	33.7369	United States of America	56	Native	17.1408	12.3796	34.8789	843.862	34.481	-1.012	35.493	21.2752	6.45933	27.339	6.45933	1000	140	44	35.2603	341	165	221	165
Ambrosia trifida	-96.9554	32.6377	United States of America	4	Native	18.5457	11.777	35.0851	795.552	34.939	1.372	33.567	22.5512	9.6105	28.1458	8.48017	899	125	47	30.6018	301	164	192	167
Ambrosia trifida	-97.1872	32.9189	United States of America	NA	Native	18.3119	12.4233	35.5908	820.29	35.349	0.443	34.906	22.4338	7.979	28.2602	7.979	885	125	47	31.4161	301	153	201	153
Ambrosia trifida	-99.2499	30.0728	United States of America	198	Native	18.0717	13.8385	41.9959	700.887	33.531	0.579	32.952	23.2293	9.07183	26.3013	9.07183	741	97	34	34.9022	246	114	213	114
Ambrosia trifida	-96.8768	32.1626	United States of America	228	Native	18.7	13.0745	37.7854	789.72	35.501	0.899	34.602	22.6488	8.69867	28.1435	8.69867	902	129	47	32.0367	300	175	180	175
Ambrosia trifida	-97.6638	30.3752	United States of America	1414	Native	19.7444	12.5865	39.2152	716.984	35.18	3.084	32.096	23.3935	12.2945	28.1957	10.5673	841	119	49	33.1635	283	157	195	158
Ambrosia trifida	-96.6531	32.312	United States of America	791	Native	18.4385	12.5674	36.6472	792.82	35.142	0.849	34.293	22.3738	27.965	27.965	8.389	958	131	49	29.2699	309	188	188	199
Ambrosia trifida	-98.4816	29.4717	United States of America	2844	Native	20.5327	12.1294	39.9599	676.091	34.784	4.43	30.354	24.1403	13.5307	28.4328	11.7982	796	112	43	34.9926	275	132	211	134
Ambrosia trifida	-94.2625	36.3413	United States of America	64	Native	13.8826	12.6698	34.3012	880.125	31.896	-5.041	36.937	18.3208	2.684	24.5025	2.684	1160	129	52	25.7007	361	191	289	191
Ambrosia trifida	-96.7073	33.0884	United States of America	4	Native	18.1875	12.387	35.5979	823.662	35.129	0.332	34.797	22.3138	7.76867	28.1223	7.76867	999	145	50	32.5457	343	177	219	177
Ambrosia trifida	-98.4716	29.4708	United States of America	61	Native	20.5327	12.1294	39.9599	676.091	34.784	4.43	30.354	24.1403	13.5307	28.4328	11.7982	796	112	43	34.9926	275	132	211	134
Ambrosia trifida	-91.1853	30.3704	United States of America	4	Native	19.6142	11.4625	40.4792	652.415	32.909	4.592	28.317	27.2542	20.3118	27.2542	11.2967	1588	160	99	11.9801	445	345	445	409
Ambrosia trifida	-97.848	30.4627	United States of America	4	Native	19.0763	11.8618	37.7045	714.699	34.19	2.73	31.46	22.7353	9.925	27.5243	9.925	827	118	46	32.8225	279	152	193	152
Ambrosia trifida	-98.8603	30.2835	United States of America	6	Native	18.3039	13.7039	42.0675	696.571	33.703	1.127	32.576	22.03	9.3595	26.4852	9.3595	771	107	35	38.4845	260	117	214	117
Ambrosia trifida	-97.7861	30.3669	United States of America	198	Native	19.3568	11.6868	37.6618	707.203	34.305	3.274	31.031	22.965	11.98	27.7092	10.2918	832	119	47	33.0804	282	153	198	153
Ambrosia trifida	-97.7861	30.3669	United States of America	198	Native	19.3568	11.6868	37.6618	707.203	34.305	3.274	31.031	22.965	11.98	27.7092	10.2918	832	119	47	33.0804	282	153	198	153
Ambrosia trifida	-97.7861	30.3669	United States of America	198	Native	19.3568	11.6868	37.6618	707.203	34.305	3.274	31.031	22.965	11.98	27.7092	10.2918	832	119	47	33.0804	282	153	198	153
Ambrosia trifida	-97.3829	32.6962	United States of America	36	Native	18.8578	12.5264	35.843	814.249	35.853	0.905	34.948	23.0478	9.63717	28.7093	8.58433	841	118	45	30.7949	289	149	193	149
Ambrosia trifida	-96.2747	30.5237	United States of America	4	Native	19.7772	12.1238	38.2887	715.094	35.095	3.431	31.664	23.2942	28.2072	28.2072	10.6138	1029	124	55	24.8021	309	210	210	230
Ambrosia trifida	-97.448	35.1941	United States of America	5	Native	16.0689	12.7472	33.8896	901.936	34.452	-3.162	37.614	20.7648	4.65133	26.9545	4.65133	906	133	33	38.7675	322	118	244	118
Ambrosia trifida	-97.2	32.7125	United States of America	3	Native	18.8237	12.266	35.5125	809.742	35.657	1.117	34.54	22.935	9.68833	28.62	8.6195	855	122	46	31.3134	292	152	190	152
Ambrosia trifida	-97.4476	35.1918	United States of America	5	Native	16.0689	12.7472	33.8896	901.936	34.452	-3.162	37.614	20.7648	4.65133	26.9545	4.65133	906	133	33	38.7675	322	118	244	118
Ambrosia trifida	-97.4789	31.2947	United States of America	86	Native	18.8711	12.3941	37.0094	766.737	35.06	1.571	33.489	22.7278	9.1075	28.0075	9.1075	841	112	45	28.8898	279	164	187	164
Ambrosia trifida	-97.6954	30.2462	United States of America	4	Native	19.9777	12.384	38.8579	713.744	35.291	3.421	31.87	23.6118	12.5732	28.3902	10.8327	840	122	48	34.0632	289	152	201	155
Ambrosia trifida	-94.8178	38.5296	United States of America	28240	Native	12.7043	12.1613	30.764	996.596	32.067	-7.464	39.531	17.9218	-0.1325	24.6668	-0.1325	1015	148	33	42.3948	362	111	336	111
Ambrosia trifida	-96.9365	32.9549	United States of America	3	Native	18.7353	12.1088	34.9532	823.93	35.584	0.941	34.643	22.8973	8.3385	28.6918	8.3385	914	130	48	31.742	312	160	204	160
Ambrosia trifida	-95.626	31.7373	United States of America	35	Native	18.5635	12.4049	38.2031	737.387	34.35	1.879	32.471	21.9567	27.1007	27.2627	9.1685	1078	117	57	19.4678	319	215	223	246
Ambrosia trifida	-96.3541	33.1691	United States of America	5	Native	17.5711	12.4387	35.7865	818.448	34.525	-0.233	34.758	21.6178	7.228	27.4533	7.228	1045	146	53	30.1788	346	198	220	198
Ambrosia trifida	-95.6621	29.6347	United States of America	499	Native	20.7284	11.5363	39.7969	655.595	34.454	5.466	28.988	26.8858	16.6583	28.3523	12.2695	1148	132	64	21.8929	341	211	322	243
Ambrosia trifida	-97.1377	29.2632	United States of America	NA	Native	20.5528	12.5027	41.1299	653.342	35.064	4.666	30.398	23.883	13.5528	28.1223	12.0833	957	129	53	33.4766	319	174	237	180
Ambrosia trifida	-97.3872	28.6577	United States of America	NA	Native	21.4232	12.2425	42.5811	604.821	34.936	6.185	28.751	26.075	14.9853	28.4055	13.5608	897	127	36	37.1864	299	141	266	152
Ambrosia trifida	-96.6728	33.056	United States of America	4	Native	18.5799	12.2029	35.2808	821.023	35.363	0.775	34.588	22.7955	8.17483	28.4807	8.17483	990	142	50	32.1047	340	176	217	176
Ambrosia trifida	-91.1203	30.4175	United States of America	4	Native	19.9221	11.9692	41.3957	655.803	33.49	4.576	28.914	27.6183	20.5065	27.6183	11.5638	1597	157	98	11.5297	438	342	438	417
Ambrosia trifida	-96.5019	32.6131	United States of America	3	Native	18.3841	12.2612	35.7948	803.615	35.09	0.836	34.254	22.3727	28.065	28.065	8.24617	958	128	51	28.0514	310	193	193	194
Ambrosia trifida	-97.2864	32.9068	United States of America	3	Native	18.6347	12.6209	35.8172	824.152	35.768	0.531	35.237	22.7918	8.242	28.6173	8.242	867	122	46	31.0882	295	151	197	151
Ambrosia trifida	-97.2864	32.9069	United States of America	11	Native	18.6347	12.6209	35.8172	824.152	35.768	0.531	35.237	22.7918	8.242	28.6173	8.242	867	122	46	31.0882	295	151	197	151
Ambrosia trifida	-92.0722	30.343	United States of America	4	Native	19.5599	11.6246	40.4361	659.097	32.995	4.247	28.748	25.9628	15.7288	27.3128	11.139	1578	155	112	11.1827	439	354	423	409
Ambrosia trifida	-96.6693	33.053	United States of America	60	Native	18.5799	12.2029	35.2808	821.023	35.363	0.775	34.588	22.7955	8.17483	28.4807	8.17483	990	142	50	32.1047	340	176	217	176
Ambrosia trifida	-96.6281	32.3373	United States of America	4	Native	18.5833	12.6715	36.8261	796.071	35.416	1.007	34.409	22.5305	28.1927	28.1927	8.54583	956	130	50	28.9347	308	189	189	198
Ambrosia trifida	-97.2832	32.8854	United States of America	59	Native	18.6347	12.6209	35.8172	824.152	35.768	0.531	35.237	22.7918	8.242	28.6173	8.242	867	122	46	31.0882	295	151	197	151
Ambrosia trifida	-97.7048	32.7986	United States of America	3	Native	17.8266	13.2896	37.2382	813.188	35.203	-0.485	35.688	21.9457	7.55717	27.6723	7.55717	851	118	40	30.8909	284	146	203	146
Ambrosia trifida	-96.5016	32.6133	United States of America	4	Native	18.3841	12.2612	35.7948	803.615	35.09	0.836	34.254	22.3727	28.065	28.065	8.24617	958	128	51	28.0514	310	193	193	194
Ambrosia trifida	-97.7802	30.2871	United States of America	4	Native	19.638	11.6631	37.7092	705.367	34.585	3.656	30.929	23.2357	12.2897	27.9693	10.6003	830	120	47	33.3727	284	152	200	153
Ambrosia trifida	-97.7811	30.2869	United States of America	4	Native	19.638	11.6631	37.7092	705.367	34.585	3.656	30.929	23.2357	12.2897	27.9693	10.6003	830	120	47	33.3727	284	152	200	153
Ambrosia trifida	-95.3498	29.7122	United States of America	30	Native	21.0198	10.8692	39.4268	634.299	34.019	6.451	27.568	27.053	17.2645	28.3488	12.7757	1234	147	69	22.6974	380	227	356	260
Ambrosia trifida	-80.9477	35.0068	United States of America	28734	Native	15.689	12.278	37.4741	772.78	31.887	-0.877	32.764	7.46117	11.0752	25.0973	5.97283	1181	120	77	11.7418	324	270	314	293
Ambrosia trifida	-95.8949	29.6774	United States of America	4	Native	20.103	12.0931	39.9639	673.916	34.563	4.303	30.26	21.2468	15.9233	27.9512	11.4088	1068	123	60	22.0702	313	202	275	232
Ambrosia trifida	-96.9298	32.8952	United States of America	2980	Native	18.8759	11.9495	34.6624	822.431	35.671	1.197	34.474	23.0402	8.51017	28.8367	8.51017	901	127	48	31.0145	306	159	202	159
Ambrosia trifida	-98.4103	34.2293	United States of America	1431073	Native	17.0285	14.1069	36.4633	895.034	36.174	-2.514	38.688	21.4213	5.78683	27.8727	5.78683	794	116	32	40.4998	285	111	210	111
Ambrosia trifida	-96.155	30.3249	United States of America	NA	Native	19.7653	12.4664	38.8495	714.592	35.269	3.18	32.089	21.1203	11.9483	28.0888	10.6048	1045	123	57	22.6823	308	227	227	233
Ambrosia trifida	-97.3866	32.7027	United States of America	5	Native	18.8578	12.5264	35.843	814.249	35.853	0.905	34.948	23.0478	9.63717	28.7093	8.58433	841	118	45	30.7949	289	149	193	149
Ambrosia trifida	-96.9803	36.0063	United States of America	35	Native	15.4672	12.9392	33.5997	925.617	34.257	-4.253	38.51	20.2183	3.72867	26.6677	3.72867	915	134	29	39.1752	325	114	249	114
Ambrosia trifida	-94.9199	29.4897	United States of America	21	Native	20.6929	8.43171	33.6032	625.346	32.2885	7.19655	25.092	27.6699	16.8197	27.9996	12.6653	1218	158	71	24.3014	373	217	345	263
Ambrosia trifida	-98.4806	29.4796	United States of America	4	Native	20.5327	12.1294	39.9599	676.091	34.784	4.43	30.354	24.1403	13.5307	28.4328	11.7982	796	112	43	34.9926	275	132	211	134
Ambrosia trifida	-95.2875	29.3379	United States of America	4	Native	20.4224	9.8915	36.9942	629.93	32.785	6.047	26.738	27.4653	16.5615	27.7633	12.3197	1283	164	70	26.8986	400	220	385	266
Ambrosia trifida	-90.2736	29.9154	United States of America	4	Native	20.133	10.0616	38.3532	610.608	32.487	6.253	26.234	27.0073	16.6512	27.2687	12.3705	1617	174	83	17.596	491	328	484	403
Ambrosia trifida	-96.1678	33.9638	United States of America	4	Native	16.8581	12.8127	35.4961	848.12	34.418	-1.678	36.096	20.939	6.0835	27.0645	6.0835	1064	141	49	30.8454	349	183	239	183
Ambrosia trifida	-92.7982	30.0096	United States of America	3	Native	19.9855	10.22	37.7108	644.163	32.767	5.666	27.101	27.1127	16.158	27.495	11.7163	1493	151	93	16.7578	440	289	429	363
Ambrosia trifida	-97.7524	30.2696	United States of America	123	Native	19.638	11.6631	37.7092	705.367	34.585	3.656	30.929	23.2357	12.2897	27.9693	10.6003	830	120	47	33.3727	284	152	200	153
Ambrosia trifida	-93.8492	29.9899	United States of America	4	Native	20.2166	9.90758	37.0432	640.692	32.766	6.02	26.746	27.3388	16.3935	27.7077	12.0128	1449	154	85	19.5818	429	262	422	343
Ambrosia trifida	-97.7239	30.4263	United States of America	NA	Native	19.5218	12.3806	38.7705	717.517	34.861	2.928	31.933	23.2252	10.328	27.9973	10.328	841	118	48	32.7651	282	157	193	157
Ambrosia trifida	-97.0019	32.7486	United States of America	29066	Native	18.8915	12.1133	35.1284	815.387	35.661	1.178	34.483	23.0628	9.653	28.7462	8.59467	882	125	46	31.5443	300	156	193	157
Ambrosia trifida	-95.6514	29.9919	United States of America	137	Native	20.3805	11.9031	40.1656	665.742	34.548	4.913	29.635	21.3555	16.3953	28.1583	11.798	1139	129	67	20.3403	328	225	283	259
Ambrosia trifida	-97.1159	32.7279	United States of America	4	Native	18.8564	12.1451	35.3188	809.037	35.6	1.213	34.387	22.9932	9.6965	28.6408	8.64817	871	124	46	31.5456	297	154	192	155
Ambrosia trifida	-97.1231	33.148	United States of America	187	Native	18.074	12.5363	35.7558	825.048	35.204	0.143	35.061	22.1458	7.71067	28.096	7.71067	929	134	48	32.8086	319	158	209	158
Ambrosia trifida	-97.473	35.2203	United States of America	5	Native	16.0689	12.7472	33.8896	901.936	34.452	-3.162	37.614	20.7648	4.65133	26.9545	4.65133	906	133	33	38.7675	322	118	244	118
Ambrosia trifida	-97.7531	30.2712	United States of America	326	Native	19.638	11.6631	37.7092	705.367	34.585	3.656	30.929	23.2357	12.2897	27.9693	10.6003	830	120	47	33.3727	284	152	200	153
Ambrosia trifida	-97.7411	30.2585	United States of America	105	Native	20.1485	12.097	38.5071	708.695	35.271	3.856	31.415	23.7917	12.8047	28.5093	11.0718	831	121	47	33.9968	285	152	198	153
Ambrosia trifida	-97.7411	30.2585	United States of America	105	Native	20.1485	12.097	38.5071	708.695	35.271	3.856	31.415	23.7917	12.8047	28.5093	11.0718	831	121	47	33.9968	285	152	198	153
Ambrosia trifida	-97.1221	31.5468	United States of America	4	Native	19.4263	12.6023	37.4623	773.218	35.74	2.1	33.64	23.3852	9.5825	28.6755	9.5825	876	120	49	28.8915	285	170	186	170
Ambrosia trifida	-98.4756	29.477	United States of America	5	Native	20.5327	12.1294	39.9599	676.091	34.784	4.43	30.354	24.1403	13.5307	28.4328	11.7982	796	112	43	34.9926	275	132	211	134
Ambrosia trifida	-95.0074	30.6289	United States of America	4	Native	19.3248	12.1722	40.0783	684.857	34.279	3.908	30.371	22.7157	15.0698	27.4632	10.6315	1235	139	80	17.6845	356	268	295	303
Ambrosia trifida	-95.0084	30.6291	United States of America	8	Native	19.3248	12.1722	40.0783	684.857	34.279	3.908	30.371	22.7157	15.0698	27.4632	10.6315	1235	139	80	17.6845	356	268	295	303
Ambrosia trifida	-98.495	29.3133	United States of America	NA	Native	20.3886	12.2393	40.0489	674.456	34.681	4.12	30.561	23.9732	13.3948	28.2478	11.6642	745	103	36	35.0017	253	122	197	127
Ambrosia trifida	-98.4776	29.4547	United States of America	122	Native	20.5327	12.1294	39.9599	676.091	34.784	4.43	30.354	24.1403	13.5307	28.4328	11.7982	796	112	43	34.9926	275	132	211	134
Ambrosia trifida	-97.8739	30.1865	United States of America	8	Native	19.3676	12.3283	38.8735	712.535	34.676	2.962	31.714	23.0363	11.963	27.7913	10.2512	848	122	48	33.7481	290	154	205	155
Ambrosia trifida	-96.6972	32.1251	United States of America	35	Native	18.6059	12.935	37.6061	786.665	35.397	1.001	34.396	22.5018	28.0778	28.0778	8.6795	930	131	47	30.5225	302	182	182	188
Ambrosia trifida	-96.6972	32.1253	United States of America	5	Native	18.6059	12.935	37.6061	786.665	35.397	1.001	34.396	22.5018	28.0778	28.0778	8.6795	930	131	47	30.5225	302	182	182	188
Ambrosia trifida	-96.6972	32.1253	United States of America	5	Native	18.6059	12.935	37.6061	786.665	35.397	1.001	34.396	22.5018	28.0778	28.0778	8.6795	930	131	47	30.5225	302	182	182	188
Ambrosia trifida	-96.9499	31.2213	United States of America	4	Native	19.3925	12.4593	37.9832	745.884	35.388	2.586	32.802	23.172	28.2768	28.2768	9.88233	902	122	50	28.0966	286	182	182	182
Ambrosia trifida	-93.6652	32.4459	United States of America	4	Native	18.0191	12.5824	38.6331	762.848	33.754	1.185	32.569	21.8442	26.7485	27.1585	8.39133	1273	133	68	16.0145	352	251	283	340
Ambrosia trifida	-95.8994	35.9674	United States of America	147	Native	15.6195	13.0767	34.259	912.921	34.146	-4.024	38.17	20.2137	4.0005	26.6163	4.0005	1028	138	41	33.4284	349	151	258	151
Ambrosia trifida	-96.745	33.0351	United States of America	NA	Native	18.5799	12.2029	35.2808	821.023	35.363	0.775	34.588	22.7955	8.17483	28.4807	8.17483	990	142	50	32.1047	340	176	217	176
Ambrosia trifida	-95.6143	29.3743	United States of America	NA	Native	20.2961	11.0747	39.0228	644.837	33.636	5.256	28.38	27.5972	16.2088	27.7577	11.9808	1215	149	67	24.8787	372	212	358	250
Ambrosia trifida	-96.1689	33.9613	United States of America	4429	Native	16.8581	12.8127	35.4961	848.12	34.418	-1.678	36.096	20.939	6.0835	27.0645	6.0835	1064	141	49	30.8454	349	183	239	183
Ambrosia trifida	-95.3024	36.2628	United States of America	28563	Native	15.2255	12.8571	34.0045	912.995	33.596	-4.214	37.81	19.8788	3.58333	26.2387	3.58333	1084	125	45	29.9969	352	162	283	162
Ambrosia trifida	-96.6563	32.3329	United States of America	911	Native	18.4385	12.5674	36.6472	792.82	35.142	0.849	34.293	22.3738	27.965	27.965	8.389	958	131	49	29.2699	309	188	188	199
Ambrosia trifida	-95.2439	38.956	United States of America	27	Native	12.8231	11.997	30.082	1016.67	32.29	-7.591	39.881	22.7315	-0.255167	24.9998	-0.255167	1001	140	30	44.371	374	103	334	103
Ambrosia trifida	-92.813	30.2395	United States of America	4	Native	19.8044	10.8736	38.9176	655.262	32.996	5.056	27.94	26.127	15.9813	27.4312	11.3983	1517	147	97	14.2432	423	307	409	379
Ambrosia trifida	-94.8024	33.9192	United States of America	85	Native	16.5982	13.6467	38.0864	820.197	34.051	-1.78	35.831	16.255	6.2415	26.4835	6.2415	1250	155	68	22.4243	393	257	268	257
Ambrosia trifida	-97.7977	32.4182	United States of America	89	Native	18.3536	14.137	38.9503	810.89	35.989	-0.306	36.295	22.538	9.20083	28.1225	8.095	800	120	41	34.7688	283	134	190	134
Ambrosia trifida	-97.144	32.6962	United States of America	29066	Native	18.8564	12.1451	35.3188	809.037	35.6	1.213	34.387	22.9932	9.6965	28.6408	8.64817	871	124	46	31.5456	297	154	192	155
Ambrosia trifida	-80.0107	40.4233	United States of America	NA	Native	11.1357	12.326	33.8394	909.954	29.7	-6.725	36.425	20.1295	-0.344333	22.114	-0.344333	962	100	57	18.0524	298	192	287	192
Ambrosia trifida	-96.7207	33.0788	United States of America	3	Native	18.5799	12.2029	35.2808	821.023	35.363	0.775	34.588	22.7955	8.17483	28.4807	8.17483	990	142	50	32.1047	340	176	217	176
Ambrosia trifida	-89.4447	43.0663	United States of America	77	Native	7.81625	11.7407	27.7892	1099.6	28.454	-13.795	42.249	20.7385	-6.47017	20.7385	-6.47017	836	105	29	39.2178	306	101	306	101
Ambrosia trifida	-95.4908	29.8816	United States of America	8	Native	20.648	11.6786	40.7061	648.775	34.282	5.592	28.69	26.8163	16.8042	28.2165	12.2825	1171	129	68	20.4959	347	223	319	254
Ambrosia trifida	-96.7205	33.0786	United States of America	6	Native	18.5799	12.2029	35.2808	821.023	35.363	0.775	34.588	22.7955	8.17483	28.4807	8.17483	990	142	50	32.1047	340	176	217	176
Ambrosia trifida	-96.7206	33.0786	United States of America	4	Native	18.5799	12.2029	35.2808	821.023	35.363	0.775	34.588	22.7955	8.17483	28.4807	8.17483	990	142	50	32.1047	340	176	217	176
Ambrosia trifida	-94.6446	31.6285	United States of America	4	Native	18.5827	12.7442	39.5708	732.853	34.279	2.073	32.206	22.3748	26.9015	27.3497	9.33133	1169	124	65	15.9394	326	243	245	304
Ambrosia trifida	-96.6533	32.3122	United States of America	3	Native	18.4385	12.5674	36.6472	792.82	35.142	0.849	34.293	22.3738	27.965	27.965	8.389	958	131	49	29.2699	309	188	188	199
Ambrosia trifida	-96.7207	33.0788	United States of America	4	Native	18.5799	12.2029	35.2808	821.023	35.363	0.775	34.588	22.7955	8.17483	28.4807	8.17483	990	142	50	32.1047	340	176	217	176
Ambrosia trifida	-96.7209	33.0789	United States of America	4	Native	18.5799	12.2029	35.2808	821.023	35.363	0.775	34.588	22.7955	8.17483	28.4807	8.17483	990	142	50	32.1047	340	176	217	176
Ambrosia trifida	-94.6445	31.6285	United States of America	4	Native	18.5827	12.7442	39.5708	732.853	34.279	2.073	32.206	22.3748	26.9015	27.3497	9.33133	1169	124	65	15.9394	326	243	245	304
Ambrosia trifida	-97.8006	30.4973	United States of America	4	Native	19.357	12.2531	38.5815	715.023	34.585	2.826	31.759	23.0578	10.1872	27.7918	10.1872	838	119	47	33.0367	283	155	193	155
Ambrosia trifida	-95.6084	29.3742	United States of America	6	Native	20.2961	11.0747	39.0228	644.837	33.636	5.256	28.38	27.5972	16.2088	27.7577	11.9808	1215	149	67	24.8787	372	212	358	250
Ambrosia trifida	-94.6439	31.6287	United States of America	11	Native	18.5827	12.7442	39.5708	732.853	34.279	2.073	32.206	22.3748	26.9015	27.3497	9.33133	1169	124	65	15.9394	326	243	245	304
Ambrosia trifida	-77.0931	38.9914	United States of America	40	Native	13.2132	11.7203	33.4015	873.058	31.004	-4.085	35.089	21.7488	2.2685	23.8475	2.2685	1057	106	70	11.362	296	229	286	229
Ambrosia trifida	-92.7055	30.2556	United States of America	6	Native	19.7465	11.1838	39.3725	660.64	33.2	4.795	28.405	26.1378	15.9167	27.458	11.2827	1533	146	100	13.2645	424	317	405	389
Ambrosia trifida	-84.3361	33.7718	United States of America	5	Native	16.555	11.4862	36.542	751.682	31.881	0.448	31.433	8.66517	17.0952	25.5925	6.986	1295	142	83	15.8903	388	272	316	355
Ambrosia trifida	-95.4493	29.1502	United States of America	5	Native	20.5465	10.0001	37.4591	620.759	32.971	6.275	26.696	27.5092	16.7037	27.8085	12.5658	1379	170	75	25.7088	423	239	414	288
Ambrosia trifida	-90.2705	38.6405	United States of America	4	Native	13.3648	11.5507	30.0275	991.926	32.18	-6.287	38.467	23.1385	0.567	25.1918	0.567	979	103	51	19.1352	290	183	268	183
Ambrosia trifida	-95.6406	29.6172	United States of America	6	Native	20.7284	11.5363	39.7969	655.595	34.454	5.466	28.988	26.8858	16.6583	28.3523	12.2695	1148	132	64	21.8929	341	211	322	243
Ambrosia trifida	-96.8485	33.0508	United States of America	NA	Native	18.5654	12.1763	35.057	825.672	35.413	0.68	34.733	22.7477	8.11483	28.5252	8.11483	952	137	49	32.1877	327	166	212	166
Ambrosia trifida	-91.9358	30.3146	United States of America	4	Native	19.666	11.2699	40.0068	650.344	32.798	4.628	28.17	25.9868	15.8808	27.3132	11.3722	1573	160	109	12.5673	444	346	439	403
Ambrosia trifida	-94.6403	31.6346	United States of America	1223	Native	18.5827	12.7442	39.5708	732.853	34.279	2.073	32.206	22.3748	26.9015	27.3497	9.33133	1169	124	65	15.9394	326	243	245	304
Ambrosia trifida	-85.5327	36.3392	United States of America	4	Native	13.8697	12.7756	37.2836	816.617	30.977	-3.289	34.266	13.6368	19.677	23.7173	3.44767	1382	139	83	13.748	381	289	341	355
Ambrosia trifida	-90.7663	41.4392	United States of America	4	Native	9.83383	10.9575	27.0049	1074.37	29.608	-10.968	40.576	22.5275	-4.15683	22.5275	-4.15683	905	111	28	38.0848	320	110	320	110
Ambrosia trifida	-97.7189	30.3268	United States of America	6	Native	20.1485	12.097	38.5071	708.695	35.271	3.856	31.415	23.7917	12.8047	28.5093	11.0718	831	121	47	33.9968	285	152	198	153
Ambrosia trifida	-97.0003	32.6017	United States of America	29066	Native	18.6835	12.0074	35.2175	803.744	35.284	1.189	34.095	22.7223	9.668	28.3757	8.51433	877	124	46	31.5277	297	158	187	160
Ambrosia trifida	-96.4803	32.9659	United States of America	6	Native	18.0245	12.2747	35.5718	813.447	34.764	0.257	34.507	22.0665	7.70867	27.8055	7.70867	998	141	51	30.8363	337	187	208	187
Ambrosia trifida	-98.6479	29.5341	United States of America	600	Native	20.1768	12.507	40.5518	678.868	34.674	3.832	30.842	23.8183	11.402	28.1142	11.402	803	110	42	33.9752	274	135	215	135
Ambrosia trifida	-96.0366	36.2097	United States of America	7	Native	15.3361	12.8106	33.9299	904.988	33.714	-4.042	37.756	19.8942	3.78167	26.247	3.78167	996	134	37	34.3236	335	140	260	140
Ambrosia trifida	-98.1753	30.2697	United States of America	29382	Native	19.1399	13.0582	39.7933	726.383	34.841	2.026	32.815	22.953	9.83167	27.738	9.83167	817	118	44	34.4458	278	145	195	145
Ambrosia trifida	-96.7181	33.0777	United States of America	4	Native	18.5799	12.2029	35.2808	821.023	35.363	0.775	34.588	22.7955	8.17483	28.4807	8.17483	990	142	50	32.1047	340	176	217	176
Ambrosia trifida	-97.7066	30.2541	United States of America	8	Native	20.1485	12.097	38.5071	708.695	35.271	3.856	31.415	23.7917	12.8047	28.5093	11.0718	831	121	47	33.9968	285	152	198	153
Ambrosia trifida	-96.726	32.8166	United States of America	4	Native	18.784	11.7891	34.8357	805.916	35.217	1.375	33.842	22.8917	9.65483	28.5107	8.60083	947	130	50	30.0713	319	176	202	177
Ambrosia trifida	-97.686	30.3477	United States of America	3	Native	19.8585	12.1841	38.649	711.112	35.022	3.497	31.525	23.5277	12.4735	28.242	10.7412	837	120	47	33.8049	285	154	196	154
Ambrosia trifida	-98.5399	29.6017	United States of America	18	Native	19.5524	12.1486	39.6261	684.302	34.018	3.36	30.658	23.201	10.733	27.5707	10.733	845	113	45	32.6504	284	144	225	144
Ambrosia trifida	-97.0854	32.6816	United States of America	29066	Native	18.8564	12.1451	35.3188	809.037	35.6	1.213	34.387	22.9932	9.6965	28.6408	8.64817	871	124	46	31.5456	297	154	192	155
Ambrosia trifida	-97.3888	35.1885	United States of America	NA	Native	15.8505	12.6689	33.8886	895.212	34.114	-3.27	37.384	20.4627	4.5105	26.645	4.5105	918	135	34	38.3502	324	123	240	123
Ambrosia trifida	-95.126	33.9497	United States of America	261	Native	16.6957	13.3317	37.1866	825.626	34.152	-1.699	35.851	16.3957	6.22983	26.6402	6.22983	1211	153	60	24.2209	375	243	256	243
Ambrosia trifida	-95.2159	32.3072	United States of America	NA	Native	18.2532	12.6573	38.4383	757.628	34.355	1.426	32.929	18.1232	26.8663	27.365	8.66533	1098	121	52	20.2225	328	211	215	263
Ambrosia trifida	-96.7637	34.3285	United States of America	4	Native	16.4429	12.6904	34.9994	855.967	34.019	-2.24	36.259	20.677	5.5515	26.743	5.5515	1001	136	40	35.1934	337	148	238	148
Ambrosia trifida	-97.7872	30.2575	United States of America	43	Native	19.638	11.6631	37.7092	705.367	34.585	3.656	30.929	23.2357	12.2897	27.9693	10.6003	830	120	47	33.3727	284	152	200	153
Ambrosia trifida	-98.556	33.9433	United States of America	61	Native	17.3986	14.1764	36.8123	885.481	36.382	-2.128	38.51	21.8665	6.24417	28.1507	6.24417	739	104	28	41.4241	264	103	195	103
Ambrosia trifida	-86.7749	36.1454	United States of America	3	Native	15.1182	12.9058	36.2931	858.784	32.614	-2.946	35.56	14.9303	21.2012	25.4387	4.14467	1267	133	76	15.0674	366	259	296	321
Ambrosia trifida	-97.3545	37.7	United States of America	11	Native	14.0547	12.4943	31.0116	1008.27	34.192	-6.097	40.289	23.8198	1.30583	26.3018	1.30583	806	116	22	45.3835	311	77	280	77
Ambrosia trifida	-98.4774	29.4538	United States of America	4	Native	20.5327	12.1294	39.9599	676.091	34.784	4.43	30.354	24.1403	13.5307	28.4328	11.7982	796	112	43	34.9926	275	132	211	134
Ambrosia trifida	-97.3829	32.6963	United States of America	25	Native	18.8578	12.5264	35.843	814.249	35.853	0.905	34.948	23.0478	9.63717	28.7093	8.58433	841	118	45	30.7949	289	149	193	149
Ambrosia trifida	-96.6693	33.0507	United States of America	NA	Native	18.5799	12.2029	35.2808	821.023	35.363	0.775	34.588	22.7955	8.17483	28.4807	8.17483	990	142	50	32.1047	340	176	217	176
Ambrosia trifida	-96.6682	33.0508	United States of America	NA	Native	18.5799	12.2029	35.2808	821.023	35.363	0.775	34.588	22.7955	8.17483	28.4807	8.17483	990	142	50	32.1047	340	176	217	176
Ambrosia trifida	-96.6683	33.0508	United States of America	NA	Native	18.5799	12.2029	35.2808	821.023	35.363	0.775	34.588	22.7955	8.17483	28.4807	8.17483	990	142	50	32.1047	340	176	217	176
Ambrosia trifida	-97.4775	35.1915	United States of America	5	Native	16.0689	12.7472	33.8896	901.936	34.452	-3.162	37.614	20.7648	4.65133	26.9545	4.65133	906	133	33	38.7675	322	118	244	118
Ambrosia trifida	-96.67	33.0498	United States of America	271	Native	18.5799	12.2029	35.2808	821.023	35.363	0.775	34.588	22.7955	8.17483	28.4807	8.17483	990	142	50	32.1047	340	176	217	176
Ambrosia trifida	-95.6471	29.9478	United States of America	1362	Native	20.3805	11.9031	40.1656	665.742	34.548	4.913	29.635	21.3555	16.3953	28.1583	11.798	1139	129	67	20.3403	328	225	283	259
Ambrosia trifida	-97.6063	30.4351	United States of America	18	Native	19.6161	12.7284	39.3593	720.684	35.177	2.838	32.339	23.3007	12.1293	28.119	10.3857	849	118	48	32.8912	283	161	192	161
Ambrosia trifida	-84.9479	37.1838	United States of America	4	Native	13.2242	12.4198	35.9933	836.822	30.411	-4.095	34.506	21.3105	19.1833	23.2968	2.53	1323	128	81	12.3017	368	291	344	322
Ambrosia trifida	-97.777	30.4676	United States of America	4	Native	19.357	12.2531	38.5815	715.023	34.585	2.826	31.759	23.0578	10.1872	27.7918	10.1872	838	119	47	33.0367	283	155	193	155
Ambrosia trifida	-95.1609	30.7977	United States of America	116	Native	19.3958	11.858	39.076	693.011	34.383	4.037	30.346	22.8412	15.089	27.6378	10.5797	1170	131	78	17.2045	334	254	278	288
Ambrosia trifida	-97.6039	32.8832	United States of America	4	Native	17.9708	13.1139	36.9437	812.919	35.313	-0.184	35.497	22.0462	7.747	27.843	7.747	850	118	42	30.7059	286	146	200	146
Ambrosia trifida	-97.7852	30.2575	United States of America	371	Native	19.638	11.6631	37.7092	705.367	34.585	3.656	30.929	23.2357	12.2897	27.9693	10.6003	830	120	47	33.3727	284	152	200	153
Ambrosia trifida	-97.3046	30.3114	United States of America	10	Native	19.648	12.3561	39.0151	708.378	35.018	3.348	31.67	23.1527	12.2243	27.9928	10.5752	882	119	48	32.5058	287	170	195	173
Ambrosia trifida	-97.7906	30.2555	United States of America	198	Native	19.638	11.6631	37.7092	705.367	34.585	3.656	30.929	23.2357	12.2897	27.9693	10.6003	830	120	47	33.3727	284	152	200	153
Ambrosia trifida	-97.7888	30.2563	United States of America	300	Native	19.638	11.6631	37.7092	705.367	34.585	3.656	30.929	23.2357	12.2897	27.9693	10.6003	830	120	47	33.3727	284	152	200	153
Ambrosia trifida	-97.9356	29.8839	United States of America	26	Native	19.7478	12.7476	40.0842	705.322	35.03	3.228	31.802	23.3875	12.3978	28.0668	10.7077	882	126	48	34.1569	306	157	219	163
Ambrosia trifida	-75.7312	40.5667	United States of America	4	Native	10.2875	11.7456	32.2	928.406	28.838	-7.639	36.477	19.1962	-0.440833	21.4865	-1.39367	1153	117	71	13.0029	331	244	318	245
Ambrosia trifida	-105.503	28.2584	Mexico	15	Invasive	18.9591	17.5504	50.4612	618.516	35.388	0.608	34.78	24.9998	15.9393	26.1908	11.0763	322	75	3	99.128	211	16	178	23
Ambrosia trifida	-97.6465	30.639	United States of America	29330	Native	19.3375	12.8382	39.173	731.959	35.13	2.357	32.773	23.0445	10.004	28.0168	10.004	853	115	46	31.8908	281	165	187	165
Ambrosia trifida	-97.8271	30.6966	United States of America	4	Native	18.9471	12.568	38.5285	732.634	34.605	1.985	32.62	22.7163	9.6025	27.6417	9.6025	835	115	47	31.4744	276	159	184	159
Ambrosia trifida	-85.6997	38.2397	United States of America	372	Native	13.823	11.8168	32.7733	915.904	31.686	-4.37	36.056	13.619	20.2145	24.8207	2.11617	1153	120	73	15.4129	339	245	304	263
Ambrosia trifida	-92.6262	30.2449	United States of America	15	Native	19.7591	10.9337	38.982	656	32.933	4.885	28.048	26.0978	15.9095	27.3972	11.3278	1526	145	100	13.4765	424	313	413	380
Ambrosia trifida	-98.4807	29.4791	United States of America	4	Native	20.5327	12.1294	39.9599	676.091	34.784	4.43	30.354	24.1403	13.5307	28.4328	11.7982	796	112	43	34.9926	275	132	211	134
Ambrosia trifida	-98.4806	29.48	United States of America	4	Native	20.5327	12.1294	39.9599	676.091	34.784	4.43	30.354	24.1403	13.5307	28.4328	11.7982	796	112	43	34.9926	275	132	211	134
Ambrosia trifida	-83.6212	32.8417	United States of America	47	Native	17.8771	13.3237	41.7539	719.136	33.49	1.58	31.91	10.2977	18.4985	26.5465	8.77867	1185	130	67	19.7708	371	226	306	348
Ambrosia trifida	-97.1574	35.4552	United States of America	28677	Native	15.6484	12.6474	33.9701	892.708	33.773	-3.458	37.231	20.2358	4.31483	26.4148	4.31483	948	139	31	39.3881	335	126	239	126
Ambrosia trifida	-86.9103	35.1279	United States of America	3	Native	14.7407	13.0908	38.5648	800.159	31.593	-2.352	33.945	14.5312	20.468	24.3938	4.59967	1422	162	86	17.7068	413	282	309	380
Ambrosia trifida	-98.6625	29.4933	United States of America	7	Native	20.3995	12.4827	40.5811	677.387	34.8	4.04	30.76	24.0445	13.3925	28.2973	11.6332	778	108	41	34.5584	266	130	207	130
Ambrosia trifida	-98.6612	29.4897	United States of America	8	Native	20.3995	12.4827	40.5811	677.387	34.8	4.04	30.76	24.0445	13.3925	28.2973	11.6332	778	108	41	34.5584	266	130	207	130
Ambrosia trifida	-97.4721	35.2655	United States of America	5	Native	15.9319	12.6514	33.6081	905.372	34.33	-3.314	37.644	20.6177	4.476	26.8638	4.476	906	134	33	38.9035	322	119	244	119
Ambrosia trifida	-97.0675	32.7425	United States of America	23379	Native	18.8915	12.1133	35.1284	815.387	35.661	1.178	34.483	23.0628	9.653	28.7462	8.59467	882	125	46	31.5443	300	156	193	157
Ambrosia trifida	-97.7739	30.2641	United States of America	116	Native	19.638	11.6631	37.7092	705.367	34.585	3.656	30.929	23.2357	12.2897	27.9693	10.6003	830	120	47	33.3727	284	152	200	153
Ambrosia trifida	-97.222	32.6611	United States of America	3	Native	18.5702	12.4363	35.9307	807.623	35.462	0.85	34.612	22.6533	9.471	28.359	8.3985	864	124	45	32.1527	298	152	189	154
Ambrosia trifida	-90.1812	38.7651	United States of America	9	Native	12.8797	11.2656	29.3466	992.241	31.637	-6.751	38.388	22.6037	0.0436667	24.7002	0.0436667	973	103	49	20.2159	292	178	272	178
Ambrosia trifida	-91.0743	30.3459	United States of America	4	Native	19.8863	12.0778	41.857	650.785	33.457	4.602	28.855	27.5278	20.4812	27.5278	11.6068	1602	161	97	12.1115	446	344	446	416
Ambrosia trifida	-91.1163	30.4159	United States of America	4	Native	19.8397	11.822	41.3892	650.388	33.277	4.714	28.563	27.4663	20.4598	27.4663	11.5582	1590	160	98	12.0762	445	343	445	410
Ambrosia trifida	-96.0964	29.8083	United States of America	4	Native	20.0976	12.6528	40.6073	678.485	35.103	3.944	31.159	21.258	15.9213	28.0198	11.3525	1037	123	58	24.4302	308	202	250	227
Ambrosia trifida	-97.7066	30.254	United States of America	4	Native	20.1485	12.097	38.5071	708.695	35.271	3.856	31.415	23.7917	12.8047	28.5093	11.0718	831	121	47	33.9968	285	152	198	153
Ambrosia trifida	-92.4941	34.8395	United States of America	80	Native	16.3056	12.6452	35.9503	836.532	33.681	-1.493	35.174	16.3402	25.6645	26.3802	5.6435	1281	135	78	19.1476	384	262	268	293
Ambrosia trifida	-97.3302	32.5223	United States of America	NA	Native	18.4325	12.7828	36.7291	802.847	35.447	0.644	34.803	22.4805	9.37983	28.1683	8.33633	860	126	45	33.2837	302	149	190	151
Ambrosia trifida	-96.2548	29.9591	United States of America	4	Native	19.8868	12.6242	40.0033	690.328	35.182	3.624	31.558	23.2607	15.745	28.001	10.9972	1057	128	58	24.9059	314	216	242	229
Ambrosia trifida	-96.0886	30.4448	United States of America	3	Native	19.6762	12.2193	38.3388	714.111	35.064	3.192	31.872	23.0153	28.0373	28.0373	10.5095	1047	123	58	22.7766	307	222	222	236
Ambrosia trifida	-96.9757	33.0662	United States of America	4	Native	18.4533	12.1798	35.061	824.129	35.359	0.62	34.739	22.5725	8.03467	28.4083	8.03467	927	134	48	32.6277	319	161	206	161
Ambrosia trifida	-96.9758	33.0661	United States of America	4	Native	18.4533	12.1798	35.061	824.129	35.359	0.62	34.739	22.5725	8.03467	28.4083	8.03467	927	134	48	32.6277	319	161	206	161
Ambrosia trifida	-85.6949	38.2396	United States of America	1258	Native	13.823	11.8168	32.7733	915.904	31.686	-4.37	36.056	13.619	20.2145	24.8207	2.11617	1153	120	73	15.4129	339	245	304	263
Ambrosia trifida	-91.128	30.4	United States of America	NA	Native	19.8397	11.822	41.3892	650.388	33.277	4.714	28.563	27.4663	20.4598	27.4663	11.5582	1590	160	98	12.0762	445	343	445	410
Ambrosia trifida	-95.9248	29.9322	United States of America	4	Native	19.9242	12.5773	40.1473	689.523	34.965	3.637	31.328	21.095	15.6868	27.97	11.045	1057	126	63	24.2629	318	213	241	235
Ambrosia trifida	-97.7824	30.4787	United States of America	4	Native	19.357	12.2531	38.5815	715.023	34.585	2.826	31.759	23.0578	10.1872	27.7918	10.1872	838	119	47	33.0367	283	155	193	155
Ambrosia trifida	-97.1926	32.6366	United States of America	29066	Native	18.5702	12.4363	35.9307	807.623	35.462	0.85	34.612	22.6533	9.471	28.359	8.3985	864	124	45	32.1527	298	152	189	154
Ambrosia trifida	-94.6654	29.8218	United States of America	4	Native	20.2179	10.4572	37.7996	652.685	33.147	5.482	27.665	26.494	16.3417	27.9055	11.8705	1335	157	76	21.499	386	244	374	292
Ambrosia trifida	-98.5344	29.609	United States of America	53	Native	19.5524	12.1486	39.6261	684.302	34.018	3.36	30.658	23.201	10.733	27.5707	10.733	845	113	45	32.6504	284	144	225	144
Ambrosia trifida	-94.6653	29.8218	United States of America	4	Native	20.2179	10.4572	37.7996	652.685	33.147	5.482	27.665	26.494	16.3417	27.9055	11.8705	1335	157	76	21.499	386	244	374	292
Ambrosia trifida	-94.2169	36.3508	United States of America	3	Native	13.9985	12.7677	34.3404	887.47	32.062	-5.118	37.18	18.5475	2.67967	24.6803	2.67967	1161	128	52	25.4883	362	193	289	193
Ambrosia trifida	-96.9335	30.9292	United States of America	4	Native	19.7708	12.5116	38.3814	735.988	35.653	3.055	32.598	23.4985	28.4872	28.4872	10.3493	892	119	47	28.9796	281	176	176	186
Ambrosia trifida	-98.4714	29.3635	United States of America	4	Native	20.635	12.2706	40.2737	672.694	34.934	4.466	30.468	24.2265	13.6785	28.4843	11.9377	769	108	39	35.2235	265	127	202	131
Ambrosia trifida	-98.5527	29.2472	United States of America	4	Native	20.3629	12.3872	40.682	664.783	34.609	4.16	30.449	23.8983	13.4515	28.0968	11.7423	732	101	33	36.2879	247	118	195	124
Ambrosia trifida	-96.9809	33.0646	United States of America	4	Native	18.4533	12.1798	35.061	824.129	35.359	0.62	34.739	22.5725	8.03467	28.4083	8.03467	927	134	48	32.6277	319	161	206	161
Ambrosia trifida	-95.4562	29.7645	United States of America	1414	Native	20.8114	11.2658	39.8791	643.254	34.236	5.986	28.25	26.9245	16.9892	28.2907	12.4948	1187	133	68	20.9609	355	224	330	254
Ambrosia trifida	-98.5021	29.6455	United States of America	4	Native	19.5524	12.1486	39.6261	684.302	34.018	3.36	30.658	23.201	10.733	27.5707	10.733	845	113	45	32.6504	284	144	225	144
Ambrosia trifida	-80.3174	40.5492	United States of America	4	Native	10.2205	11.7404	32.9546	898.679	28.334	-7.292	35.626	19.0078	-1.18817	21.0467	-1.18817	966	103	58	18.6046	304	195	291	195
Ambrosia trifida	-95.0939	38.8029	United States of America	NA	Native	12.5056	11.7902	29.7987	1004.26	31.835	-7.731	39.566	22.201	-0.414167	24.559	-0.414167	998	140	30	43.2462	365	105	328	105
Ambrosia trifida	-97.2041	36.1016	United States of America	115	Native	15.261	12.9364	33.4993	929.708	34.2	-4.417	38.617	20.0002	3.4415	26.4803	3.4415	911	133	29	38.8906	328	115	249	115
Ambrosia trifida	-96.7056	32.7035	United States of America	NA	Native	18.6267	11.8748	35.1857	801.091	35.074	1.325	33.749	22.6472	9.59633	28.3145	8.52733	934	128	50	29.9393	311	177	195	178
Ambrosia trifida	-91.1061	30.3722	United States of America	2	Native	19.8397	11.822	41.3892	650.388	33.277	4.714	28.563	27.4663	20.4598	27.4663	11.5582	1590	160	98	12.0762	445	343	445	410
Ambrosia trifida	-97.4497	30.1463	United States of America	3	Native	19.6405	12.495	39.0469	712.168	35.176	3.176	32	23.1708	12.18	28.0322	10.5117	883	122	49	32.8645	293	164	203	168
Ambrosia trifida	-96.882	32.9772	United States of America	NA	Native	18.8459	11.9997	34.7665	823.414	35.573	1.058	34.515	23.083	8.43383	28.7808	8.43383	941	134	48	31.9971	324	164	210	164
Ambrosia trifida	-98.474	29.4578	United States of America	329	Native	20.5327	12.1294	39.9599	676.091	34.784	4.43	30.354	24.1403	13.5307	28.4328	11.7982	796	112	43	34.9926	275	132	211	134
Ambrosia trifida	-98.474	29.4578	United States of America	5	Native	20.5327	12.1294	39.9599	676.091	34.784	4.43	30.354	24.1403	13.5307	28.4328	11.7982	796	112	43	34.9926	275	132	211	134
Ambrosia trifida	-98.4692	29.4631	United States of America	1414	Native	20.5327	12.1294	39.9599	676.091	34.784	4.43	30.354	24.1403	13.5307	28.4328	11.7982	796	112	43	34.9926	275	132	211	134
Ambrosia trifida	-97.6704	30.5082	United States of America	NA	Native	19.3318	12.4857	38.6194	726.594	34.831	2.501	32.33	23.0902	10.0362	27.9298	10.0362	845	117	48	32.0831	281	160	190	160
Ambrosia trifida	-94.3887	29.5607	United States of America	4	Native	20.2044	8.79976	33.946	641.908	32.1229	6.2	25.9229	27.3495	16.3414	27.6729	11.9229	1284	159	72	23.5371	401	223	373	288
Ambrosia trifida	-91.1317	30.3744	United States of America	1612	Native	19.8397	11.822	41.3892	650.388	33.277	4.714	28.563	27.4663	20.4598	27.4663	11.5582	1590	160	98	12.0762	445	343	445	410
Ambrosia trifida	-97.1653	32.7527	United States of America	41	Native	18.8289	12.1511	35.2154	813.026	35.634	1.129	34.505	22.9623	8.574	28.6707	8.574	863	123	46	31.4177	294	152	192	152
Ambrosia trifida	-73.7629	40.7353	United States of America	10	Native	12.1743	9.10867	27.2339	897.824	29.203	-4.243	33.446	22.574	1.02867	23.1982	1.02867	1122	112	77	10.8715	303	257	293	257
Ambrosia trifida	-73.7627	40.7353	United States of America	13	Native	12.1743	9.10867	27.2339	897.824	29.203	-4.243	33.446	22.574	1.02867	23.1982	1.02867	1122	112	77	10.8715	303	257	293	257
Ambrosia trifida	-73.7628	40.7353	United States of America	19	Native	12.1743	9.10867	27.2339	897.824	29.203	-4.243	33.446	22.574	1.02867	23.1982	1.02867	1122	112	77	10.8715	303	257	293	257
Ambrosia trifida	-80.8366	35.2102	United States of America	3	Native	16.0619	12.3612	37.3621	782.703	32.295	-0.79	33.085	7.767	11.3117	25.5468	6.19083	1150	115	76	10.6399	313	265	303	284
Ambrosia trifida	-91.4584	30.535	United States of America	4	Native	19.4449	11.6511	40.7894	657.993	32.794	4.23	28.564	11.0422	20.0567	27.1537	11.0422	1570	150	101	10.1347	420	345	415	420
Ambrosia trifida	-98.4753	29.4708	United States of America	11	Native	20.5327	12.1294	39.9599	676.091	34.784	4.43	30.354	24.1403	13.5307	28.4328	11.7982	796	112	43	34.9926	275	132	211	134
Ambrosia trifida	-95.6747	29.112	United States of America	4	Native	20.5803	10.4969	38.3884	626.007	33.328	5.984	27.344	27.6017	16.7215	27.876	12.504	1257	163	68	26.5454	391	216	366	256
Ambrosia trifida	-95.4606	32.6345	United States of America	196	Native	17.9412	13.0475	38.4893	774.329	34.554	0.655	33.899	17.732	26.7815	27.2865	8.1855	1049	123	48	24.125	327	194	199	238
Ambrosia trifida	-98.4938	29.407	United States of America	4	Native	20.635	12.2706	40.2737	672.694	34.934	4.466	30.468	24.2265	13.6785	28.4843	11.9377	769	108	39	35.2235	265	127	202	131
Ambrosia trifida	-96.297	30.5934	United States of America	22	Native	20.0001	12.3211	38.8911	714.692	35.377	3.696	31.681	23.5758	28.434	28.434	10.8513	1023	125	55	25.1217	308	206	206	228
Ambrosia trifida	-89.9873	35.1492	United States of America	NA	Native	16.693	11.1604	32.5785	858.916	33.357	-0.9	34.257	16.8373	22.5323	26.9908	5.67717	1345	145	76	21.2416	413	244	281	350
Ambrosia trifida	-97.0625	32.6757	United States of America	29066	Native	18.8915	12.1133	35.1284	815.387	35.661	1.178	34.483	23.0628	9.653	28.7462	8.59467	882	125	46	31.5443	300	156	193	157
Ambrosia trifida	-95.2652	30.212	United States of America	4	Native	19.5649	11.9003	39.9971	672.549	33.908	4.155	29.753	25.9643	15.694	27.5065	10.9615	1222	134	78	17.8918	357	248	314	279
Ambrosia trifida	-96.3301	30.6133	United States of America	NA	Native	20.0001	12.3211	38.8911	714.692	35.377	3.696	31.681	23.5758	28.434	28.434	10.8513	1023	125	55	25.1217	308	206	206	228
Ambrosia trifida	-97.1388	32.7584	United States of America	4	Native	18.8289	12.1511	35.2154	813.026	35.634	1.129	34.505	22.9623	8.574	28.6707	8.574	863	123	46	31.4177	294	152	192	152
Ambrosia trifida	-98.0229	30.5058	United States of America	13	Native	18.8622	12.4398	38.4896	725.567	34.334	2.014	32.32	22.6225	9.56333	27.4478	9.56333	808	118	44	34.1172	275	146	187	146
Ambrosia trifida	-97.8275	30.2052	United States of America	7	Native	19.8313	12.3057	38.8866	709.98	35.083	3.438	31.645	23.4723	12.4647	28.2105	10.7433	843	123	48	34.0181	290	153	202	155
Ambrosia trifida	-97.637	30.4561	United States of America	1159	Native	19.6161	12.7284	39.3593	720.684	35.177	2.838	32.339	23.3007	12.1293	28.119	10.3857	849	118	48	32.8912	283	161	192	161
Ambrosia trifida	-97.637	30.4561	United States of America	1159	Native	19.6161	12.7284	39.3593	720.684	35.177	2.838	32.339	23.3007	12.1293	28.119	10.3857	849	118	48	32.8912	283	161	192	161
Ambrosia trifida	-96.3345	30.5905	United States of America	NA	Native	19.9812	12.129	38.5231	712.96	35.274	3.789	31.485	23.5948	28.3988	28.3988	10.8538	1012	125	54	25.8747	307	202	202	225
Ambrosia trifida	-96.5483	31.7371	United States of America	NA	Native	18.7647	13.2056	38.8034	760.364	35.485	1.453	34.032	22.5433	27.8908	27.8908	9.10283	989	124	49	25.4841	294	194	194	214
Ambrosia trifida	-96.3332	30.6075	United States of America	4	Native	20.0001	12.3211	38.8911	714.692	35.377	3.696	31.681	23.5758	28.434	28.434	10.8513	1023	125	55	25.1217	308	206	206	228
Ambrosia trifida	-97.126	32.7826	United States of America	4	Native	18.8289	12.1511	35.2154	813.026	35.634	1.129	34.505	22.9623	8.574	28.6707	8.574	863	123	46	31.4177	294	152	192	152
Ambrosia trifida	-97.39	28.6625	United States of America	3	Native	21.4232	12.2425	42.5811	604.821	34.936	6.185	28.751	26.075	14.9853	28.4055	13.5608	897	127	36	37.1864	299	141	266	152
Ambrosia trifida	-98.4366	29.6425	United States of America	204	Native	19.7519	12.214	39.7242	685.531	34.268	3.521	30.747	23.3972	12.6218	27.791	10.9182	844	115	45	33.6094	287	143	222	144
Ambrosia trifida	-96.6634	33.1995	United States of America	5	Native	17.9447	12.5367	35.8436	825.067	35.021	0.045	34.976	22.0612	7.51917	27.903	7.51917	1011	147	50	32.7077	346	181	219	181
Ambrosia trifida	-95.5636	29.0383	United States of America	5	Native	20.6835	9.82667	37.1434	617.9	32.957	6.501	26.456	27.6243	16.8463	27.9017	12.7267	1340	171	74	26.2052	415	231	396	278
Ambrosia trifida	-98.0233	30.507	United States of America	89	Native	18.8622	12.4398	38.4896	725.567	34.334	2.014	32.32	22.6225	9.56333	27.4478	9.56333	808	118	44	34.1172	275	146	187	146
Ambrosia trifida	-90.0889	30.3613	United States of America	NA	Native	19.6984	11.679	41.2234	638.692	33.153	4.822	28.331	27.2145	20.3705	27.2145	11.6035	1599	166	83	14.9656	444	330	444	415
Ambrosia trifida	-96.2337	30.7713	United States of America	29330	Native	19.6595	12.4229	39.1767	712.045	35.159	3.449	31.71	23.2157	28.0983	28.0983	10.587	1019	122	56	23.7158	302	207	207	227
Ambrosia trifida	-98.5401	29.6006	United States of America	4	Native	19.5524	12.1486	39.6261	684.302	34.018	3.36	30.658	23.201	10.733	27.5707	10.733	845	113	45	32.6504	284	144	225	144
Ambrosia trifida	-86.4702	36.9533	United States of America	117	Native	14.1869	12.5043	34.5653	890.821	32.034	-4.142	36.176	14.0053	20.4972	24.8573	2.789	1290	131	79	14.8275	366	263	309	326
Ambrosia trifida	-86.4701	36.9532	United States of America	206	Native	14.1869	12.5043	34.5653	890.821	32.034	-4.142	36.176	14.0053	20.4972	24.8573	2.789	1290	131	79	14.8275	366	263	309	326
Ambrosia trifida	-98.5212	29.5946	United States of America	3	Native	19.5524	12.1486	39.6261	684.302	34.018	3.36	30.658	23.201	10.733	27.5707	10.733	845	113	45	32.6504	284	144	225	144
Ambrosia trifida	-98.3893	29.605	United States of America	4	Native	19.6908	12.105	39.493	682.51	34.19	3.539	30.651	23.2863	12.5793	27.7047	10.8972	850	116	46	33.6777	289	145	222	147
Ambrosia trifida	-95.4976	29.6891	United States of America	4	Native	21.0103	11.1768	39.9415	638.756	34.221	6.238	27.983	27.0467	17.1882	28.3895	12.7158	1205	138	68	21.7312	364	224	341	256
Ambrosia trifida	-84.3162	30.4252	United States of America	8	Native	19.7376	12.9386	44.8369	626.923	33.238	4.381	28.857	27.066	16.1877	27.066	11.7425	1543	196	79	27.3917	525	273	525	357
Ambrosia trifida	-86.4706	36.9524	United States of America	8	Native	14.1869	12.5043	34.5653	890.821	32.034	-4.142	36.176	14.0053	20.4972	24.8573	2.789	1290	131	79	14.8275	366	263	309	326
Ambrosia trifida	-97.7246	30.2471	United States of America	3	Native	19.9777	12.384	38.8579	713.744	35.291	3.421	31.87	23.6118	12.5732	28.3902	10.8327	840	122	48	34.0632	289	152	201	155
Ambrosia trifida	-95.4976	29.6892	United States of America	3	Native	21.0103	11.1768	39.9415	638.756	34.221	6.238	27.983	27.0467	17.1882	28.3895	12.7158	1205	138	68	21.7312	364	224	341	256
Ambrosia trifida	116.217	39.843	China	2	Invasive	12.3344	11.7163	28.853	1107.36	31.127	-9.48	40.607	25.2383	-1.9835	25.2383	-1.9835	572	201	3	136.334	439	10	439	10
Ambrosia trifida	-95.4976	29.6892	United States of America	3	Native	21.0103	11.1768	39.9415	638.756	34.221	6.238	27.983	27.0467	17.1882	28.3895	12.7158	1205	138	68	21.7312	364	224	341	256
Ambrosia trifida	-95.4976	29.6892	United States of America	3	Native	21.0103	11.1768	39.9415	638.756	34.221	6.238	27.983	27.0467	17.1882	28.3895	12.7158	1205	138	68	21.7312	364	224	341	256
Ambrosia trifida	-95.4978	29.6891	United States of America	3	Native	21.0103	11.1768	39.9415	638.756	34.221	6.238	27.983	27.0467	17.1882	28.3895	12.7158	1205	138	68	21.7312	364	224	341	256
Ambrosia trifida	-95.498	29.6893	United States of America	35	Native	21.0103	11.1768	39.9415	638.756	34.221	6.238	27.983	27.0467	17.1882	28.3895	12.7158	1205	138	68	21.7312	364	224	341	256
Ambrosia trifida	-95.5864	29.5559	United States of America	2	Native	20.355	11.1716	38.9417	652.562	33.914	5.226	28.688	26.4068	16.171	27.9387	11.9718	1153	136	63	23.0888	344	206	332	241
Ambrosia trifida	-97.7263	30.2471	United States of America	130	Native	19.9777	12.384	38.8579	713.744	35.291	3.421	31.87	23.6118	12.5732	28.3902	10.8327	840	122	48	34.0632	289	152	201	155
Ambrosia trifida	-95.2913	29.7268	United States of America	4	Native	21.008	10.6027	39.0798	628.868	33.725	6.594	27.131	26.9923	17.287	28.2978	12.854	1260	155	70	23.2515	391	230	368	266
Ambrosia trifida	-98.4737	29.4589	United States of America	5	Native	20.5327	12.1294	39.9599	676.091	34.784	4.43	30.354	24.1403	13.5307	28.4328	11.7982	796	112	43	34.9926	275	132	211	134
Ambrosia trifida	-95.4976	29.6892	United States of America	3	Native	21.0103	11.1768	39.9415	638.756	34.221	6.238	27.983	27.0467	17.1882	28.3895	12.7158	1205	138	68	21.7312	364	224	341	256
Ambrosia trifida	-95.4976	29.6892	United States of America	3	Native	21.0103	11.1768	39.9415	638.756	34.221	6.238	27.983	27.0467	17.1882	28.3895	12.7158	1205	138	68	21.7312	364	224	341	256
Ambrosia trifida	-83.9218	36.0799	United States of America	4	Native	14.0097	13.4392	38.8236	821.805	31.182	-3.434	34.616	21.9918	14.7368	23.9342	3.63933	1212	124	73	13.9966	338	253	322	302
Ambrosia trifida	-95.4977	29.6892	United States of America	3	Native	21.0103	11.1768	39.9415	638.756	34.221	6.238	27.983	27.0467	17.1882	28.3895	12.7158	1205	138	68	21.7312	364	224	341	256
Ambrosia trifida	-95.4978	29.6892	United States of America	3	Native	21.0103	11.1768	39.9415	638.756	34.221	6.238	27.983	27.0467	17.1882	28.3895	12.7158	1205	138	68	21.7312	364	224	341	256
Ambrosia trifida	-95.4976	29.6892	United States of America	3	Native	21.0103	11.1768	39.9415	638.756	34.221	6.238	27.983	27.0467	17.1882	28.3895	12.7158	1205	138	68	21.7312	364	224	341	256
Ambrosia trifida	-83.3013	35.4995	United States of America	4	Native	12.1811	14.266	42.7446	736.88	28.684	-4.691	33.375	4.24583	12.9335	21.0588	2.8885	1478	156	92	12.5466	414	315	371	386
Ambrosia trifida	-98.4205	29.5023	United States of America	4	Native	20.3357	12.2002	39.762	683.725	34.74	4.057	30.683	23.9713	13.247	28.3542	11.525	818	115	43	35.3543	284	136	216	137
Ambrosia trifida	-95.403	29.7958	United States of America	14	Native	20.8918	11.1627	39.8852	638.82	34.17	6.183	27.987	26.9993	17.1212	28.321	12.6222	1216	142	70	21.5078	370	229	343	259
Ambrosia trifida	-98.0986	34.127	United States of America	4	Native	17.0731	13.9157	36.3713	884.605	35.899	-2.361	38.26	21.4192	5.94	27.8	5.94	793	114	32	38.7341	279	117	205	117
Ambrosia trifida	-98.4912	29.3038	United States of America	3	Native	20.3886	12.2393	40.0489	674.456	34.681	4.12	30.561	23.9732	13.3948	28.2478	11.6642	745	103	36	35.0017	253	122	197	127
Ambrosia trifida	-98.4719	29.4585	United States of America	388	Native	20.5327	12.1294	39.9599	676.091	34.784	4.43	30.354	24.1403	13.5307	28.4328	11.7982	796	112	43	34.9926	275	132	211	134
Ambrosia trifida	-98.4719	29.4585	United States of America	388	Native	20.5327	12.1294	39.9599	676.091	34.784	4.43	30.354	24.1403	13.5307	28.4328	11.7982	796	112	43	34.9926	275	132	211	134
Ambrosia trifida	-96.6659	32.9719	United States of America	5	Native	18.5773	12.2173	35.3705	818.268	35.299	0.758	34.541	22.7565	8.21233	28.4443	8.21233	982	140	50	31.7319	336	179	209	179
Ambrosia trifida	-97.2985	32.5281	United States of America	8	Native	18.4325	12.7828	36.7291	802.847	35.447	0.644	34.803	22.4805	9.37983	28.1683	8.33633	860	126	45	33.2837	302	149	190	151
Ambrosia trifida	-89.1194	37.2841	United States of America	8	Native	13.8395	11.7293	31.9444	925.867	31.901	-4.817	36.718	13.7203	20.3183	24.889	1.90883	1200	127	79	16.269	365	258	285	275
Ambrosia trifida	-77.4688	38.32	United States of America	3	Native	13.7093	12.8588	35.9557	860.512	31.6	-4.163	35.763	23.4657	2.87367	24.1702	2.87367	1063	103	72	9.23528	291	238	286	238
Ambrosia trifida	-91.1058	30.3623	United States of America	5	Native	19.8397	11.822	41.3892	650.388	33.277	4.714	28.563	27.4663	20.4598	27.4663	11.5582	1590	160	98	12.0762	445	343	445	410
Ambrosia trifida	-97.183	30.1646	United States of America	22	Native	19.4173	12.2575	38.7613	704.364	34.771	3.148	31.623	22.7108	11.8778	27.6682	10.3897	924	124	50	31.9041	295	177	205	183
Ambrosia trifida	-95.4189	30.2877	United States of America	8	Native	19.8226	12.1312	39.9343	682.499	34.462	4.084	30.378	23.3152	12.6337	27.8575	11.0687	1185	134	75	18.3021	341	245	291	270
Ambrosia trifida	-91.1056	30.3625	United States of America	54	Native	19.8397	11.822	41.3892	650.388	33.277	4.714	28.563	27.4663	20.4598	27.4663	11.5582	1590	160	98	12.0762	445	343	445	410
Ambrosia trifida	-88.8248	42.609	United States of America	24	Native	8.17704	11.5561	28.2014	1079.73	28.346	-12.631	40.977	19.7662	-5.85683	20.9227	-5.85683	872	103	28	37.4287	307	106	305	106
Ambrosia trifida	-90.009	35.3588	United States of America	35	Native	15.5369	11.1372	32.7477	847.776	32.41	-1.599	34.009	15.4112	21.4535	25.7353	4.67283	1282	136	74	20.9458	398	240	263	333
Ambrosia trifida	-98.4806	29.4797	United States of America	5	Native	20.5327	12.1294	39.9599	676.091	34.784	4.43	30.354	24.1403	13.5307	28.4328	11.7982	796	112	43	34.9926	275	132	211	134
Ambrosia trifida	-98.4257	29.3777	United States of America	4	Native	20.635	12.2706	40.2737	672.694	34.934	4.466	30.468	24.2265	13.6785	28.4843	11.9377	769	108	39	35.2235	265	127	202	131
Ambrosia trifida	-98.4671	29.4628	United States of America	1	Native	20.5327	12.1294	39.9599	676.091	34.784	4.43	30.354	24.1403	13.5307	28.4328	11.7982	796	112	43	34.9926	275	132	211	134
Ambrosia trifida	-98.4256	29.3776	United States of America	181	Native	20.635	12.2706	40.2737	672.694	34.934	4.466	30.468	24.2265	13.6785	28.4843	11.9377	769	108	39	35.2235	265	127	202	131
Ambrosia trifida	-96.2089	30.5614	United States of America	6	Native	19.658	12.0482	38.1672	712.863	34.956	3.389	31.567	23.09	28.0573	28.0573	10.5315	1036	123	56	23.7658	306	214	214	232
Ambrosia trifida	-98.4736	29.4592	United States of America	3	Native	20.5327	12.1294	39.9599	676.091	34.784	4.43	30.354	24.1403	13.5307	28.4328	11.7982	796	112	43	34.9926	275	132	211	134
Ambrosia trifida	-98.4776	29.4547	United States of America	5	Native	20.5327	12.1294	39.9599	676.091	34.784	4.43	30.354	24.1403	13.5307	28.4328	11.7982	796	112	43	34.9926	275	132	211	134
Ambrosia trifida	-98.4244	29.3771	United States of America	320	Native	20.635	12.2706	40.2737	672.694	34.934	4.466	30.468	24.2265	13.6785	28.4843	11.9377	769	108	39	35.2235	265	127	202	131
Ambrosia trifida	-84.2442	30.4857	United States of America	5	Native	19.5995	13.0393	44.9428	627.261	33.154	4.141	29.013	26.9348	16.0338	26.9348	11.5992	1522	193	76	27.4673	519	269	519	357
Ambrosia trifida	-96.9899	33.0613	United States of America	4	Native	18.4533	12.1798	35.061	824.129	35.359	0.62	34.739	22.5725	8.03467	28.4083	8.03467	927	134	48	32.6277	319	161	206	161
Ambrosia trifida	-96.3275	30.64	United States of America	1414	Native	20.0001	12.3211	38.8911	714.692	35.377	3.696	31.681	23.5758	28.434	28.434	10.8513	1023	125	55	25.1217	308	206	206	228
Ambrosia trifida	-97.2222	32.6613	United States of America	4	Native	18.5702	12.4363	35.9307	807.623	35.462	0.85	34.612	22.6533	9.471	28.359	8.3985	864	124	45	32.1527	298	152	189	154
Ambrosia trifida	-96.2449	33.3107	United States of America	3	Native	17.3957	12.5386	35.9015	819.514	34.419	-0.506	34.925	21.4047	7.04117	27.2842	7.04117	1087	146	55	27.9021	349	211	230	211
Ambrosia trifida	-96.2449	33.3107	United States of America	3	Native	17.3957	12.5386	35.9015	819.514	34.419	-0.506	34.925	21.4047	7.04117	27.2842	7.04117	1087	146	55	27.9021	349	211	230	211
Ambrosia trifida	-97.1263	33.1744	United States of America	4	Native	18.16	12.6348	35.7775	831.605	35.39	0.075	35.315	22.2977	7.6885	28.2423	7.6885	959	140	49	33.6781	332	161	216	161
Ambrosia trifida	-96.2822	30.3978	United States of America	NA	Native	19.885	12.332	38.6329	713.865	35.337	3.416	31.921	23.2798	28.2513	28.2513	10.7307	1039	123	54	24.1297	308	219	219	231
Ambrosia trifida	-95.846	29.9789	United States of America	106	Native	19.8818	12.4145	40.1348	685.726	34.711	3.779	30.932	21.0047	15.6838	27.8868	11.0462	1066	126	63	23.2913	319	213	247	239
Ambrosia trifida	-88.0579	41.8915	United States of America	168	Native	9.79171	11.1601	28.0849	1042.06	29.566	-10.171	39.737	22.2297	-3.65817	22.2297	-3.65817	934	105	37	29.5854	304	139	304	139
Ambrosia trifida	-97.113	32.7901	United States of America	9	Native	18.8289	12.1511	35.2154	813.026	35.634	1.129	34.505	22.9623	8.574	28.6707	8.574	863	123	46	31.4177	294	152	192	152
Ambrosia trifida	-98.4892	29.4005	United States of America	4	Native	20.635	12.2706	40.2737	672.694	34.934	4.466	30.468	24.2265	13.6785	28.4843	11.9377	769	108	39	35.2235	265	127	202	131
Ambrosia trifida	-95.1081	29.6697	United States of America	6	Native	20.8792	9.91875	37.5298	626.12	33.309	6.88	26.429	26.8542	17.091	28.1703	12.803	1286	156	73	23.391	391	234	369	273
Ambrosia trifida	-98.54	29.6014	United States of America	5	Native	19.5524	12.1486	39.6261	684.302	34.018	3.36	30.658	23.201	10.733	27.5707	10.733	845	113	45	32.6504	284	144	225	144
Ambrosia trifida	-97.1536	29.9575	United States of America	150	Native	19.734	12.7963	39.585	707.108	35.441	3.115	32.326	22.9662	12.082	27.9878	10.6918	959	128	52	30.6884	303	186	214	193
Ambrosia trifida	-95.112	29.6714	United States of America	185	Native	20.8792	9.91875	37.5298	626.12	33.309	6.88	26.429	26.8542	17.091	28.1703	12.803	1286	156	73	23.391	391	234	369	273
Ambrosia trifida	-81.4224	35.8026	United States of America	NA	Native	14.1853	13.2797	38.9641	787.288	31.128	-2.954	34.082	21.9443	9.50183	23.8042	4.32617	1243	122	91	9.5831	339	280	327	291
Ambrosia trifida	-98.7062	29.5488	United States of America	7	Native	19.7658	12.6129	40.6069	682.505	34.35	3.289	31.061	23.451	10.9423	27.7418	10.9423	797	107	41	33.1344	269	134	215	134
Ambrosia trifida	-97.8567	28.823	United States of America	4	Native	21.1591	12.9707	42.6919	635.667	35.585	5.203	30.382	26.0222	14.3933	28.5013	12.868	758	108	32	36.4448	251	125	207	133
Ambrosia trifida	-98.4711	29.4706	United States of America	3	Native	20.5327	12.1294	39.9599	676.091	34.784	4.43	30.354	24.1403	13.5307	28.4328	11.7982	796	112	43	34.9926	275	132	211	134
Ambrosia trifida	-96.0677	33.2419	United States of America	28984	Native	17.4773	12.6645	36.1554	819.359	34.579	-0.449	35.028	21.4853	7.133	27.379	7.133	1107	141	55	25.5298	342	225	230	225
Ambrosia trifida	-97.7083	30.2857	United States of America	NA	Native	20.1485	12.097	38.5071	708.695	35.271	3.856	31.415	23.7917	12.8047	28.5093	11.0718	831	121	47	33.9968	285	152	198	153
Ambrosia trifida	-97.7084	30.2859	United States of America	NA	Native	20.1485	12.097	38.5071	708.695	35.271	3.856	31.415	23.7917	12.8047	28.5093	11.0718	831	121	47	33.9968	285	152	198	153
Ambrosia trifida	-95.2622	29.5938	United States of America	2	Native	20.6645	10.2761	38.0694	629.639	33.266	6.273	26.993	26.6657	16.9172	27.9858	12.519	1273	158	69	24.3599	398	227	381	267
Ambrosia trifida	-96.6383	32.9545	United States of America	8	Native	18.5773	12.2173	35.3705	818.268	35.299	0.758	34.541	22.7565	8.21233	28.4443	8.21233	982	140	50	31.7319	336	179	209	179
Ambrosia trifida	-98.4711	29.4705	United States of America	14	Native	20.5327	12.1294	39.9599	676.091	34.784	4.43	30.354	24.1403	13.5307	28.4328	11.7982	796	112	43	34.9926	275	132	211	134
Ambrosia trifida	-96.9404	33.086	United States of America	20	Native	17.864	12.0237	34.8149	823.414	34.751	0.215	34.536	21.8785	7.4635	27.802	7.4635	940	137	49	32.9592	324	163	208	163
Ambrosia trifida	-95.6736	29.1128	United States of America	4	Native	20.5803	10.4969	38.3884	626.007	33.328	5.984	27.344	27.6017	16.7215	27.876	12.504	1257	163	68	26.5454	391	216	366	256
Ambrosia trifida	-98.3131	29.5187	United States of America	3	Native	20.0986	12.4565	40.3358	675.161	34.695	3.813	30.882	23.6587	13.0705	28.0258	11.3958	831	116	46	34.3204	286	142	213	145
Ambrosia trifida	-98.4255	29.3811	United States of America	175	Native	20.635	12.2706	40.2737	672.694	34.934	4.466	30.468	24.2265	13.6785	28.4843	11.9377	769	108	39	35.2235	265	127	202	131
Ambrosia trifida	-95.6737	29.1126	United States of America	4	Native	20.5803	10.4969	38.3884	626.007	33.328	5.984	27.344	27.6017	16.7215	27.876	12.504	1257	163	68	26.5454	391	216	366	256
Ambrosia trifida	-95.6741	29.1123	United States of America	4	Native	20.5803	10.4969	38.3884	626.007	33.328	5.984	27.344	27.6017	16.7215	27.876	12.504	1257	163	68	26.5454	391	216	366	256
Ambrosia trifida	-83.3012	35.4995	United States of America	4	Native	12.1811	14.266	42.7446	736.88	28.684	-4.691	33.375	4.24583	12.9335	21.0588	2.8885	1478	156	92	12.5466	414	315	371	386
Ambrosia trifida	-96.2448	33.3107	United States of America	5	Native	17.3957	12.5386	35.9015	819.514	34.419	-0.506	34.925	21.4047	7.04117	27.2842	7.04117	1087	146	55	27.9021	349	211	230	211
Ambrosia trifida	-96.245	33.3107	United States of America	4	Native	17.3957	12.5386	35.9015	819.514	34.419	-0.506	34.925	21.4047	7.04117	27.2842	7.04117	1087	146	55	27.9021	349	211	230	211
Ambrosia trifida	-98.439	29.642	United States of America	6	Native	19.7519	12.214	39.7242	685.531	34.268	3.521	30.747	23.3972	12.6218	27.791	10.9182	844	115	45	33.6094	287	143	222	144
Ambrosia trifida	-97.0116	30.5579	United States of America	10	Native	19.5477	12.1566	38.4848	711.982	34.82	3.232	31.588	23.1223	12.1065	27.973	10.4395	901	121	45	31.3569	291	182	187	185
Ambrosia trifida	-91.0482	30.4272	United States of America	35	Native	19.7794	12.0853	41.7167	653.543	33.376	4.406	28.97	27.465	20.3502	27.465	11.4665	1605	159	97	11.9835	440	341	440	422
Ambrosia trifida	-96.8434	33.1363	United States of America	NA	Native	18.1682	12.3355	35.2644	831.32	35.205	0.225	34.98	22.3032	7.6655	28.2017	7.6655	968	141	49	33.1593	335	167	215	167
Ambrosia trifida	-96.718	33.0776	United States of America	NA	Native	18.5799	12.2029	35.2808	821.023	35.363	0.775	34.588	22.7955	8.17483	28.4807	8.17483	990	142	50	32.1047	340	176	217	176
Ambrosia trifida	-95.6144	29.3742	United States of America	NA	Native	20.2961	11.0747	39.0228	644.837	33.636	5.256	28.38	27.5972	16.2088	27.7577	11.9808	1215	149	67	24.8787	372	212	358	250
Ambrosia trifida	-91.0768	30.3472	United States of America	4	Native	19.8863	12.0778	41.857	650.785	33.457	4.602	28.855	27.5278	20.4812	27.5278	11.6068	1602	161	97	12.1115	446	344	446	416
Ambrosia trifida	-97.1309	30.314	United States of America	29382	Native	19.5596	12.3137	38.9883	708.081	34.889	3.306	31.583	23.0355	12.0657	27.8975	10.4822	897	120	45	32.586	289	176	191	181
Ambrosia trifida	-96.7552	32.7632	United States of America	4	Native	19.0928	11.7222	34.5593	813.831	35.573	1.654	33.919	23.2698	9.85233	28.9208	8.81467	934	129	49	30.7301	317	169	203	171
Ambrosia trifida	-98.1076	29.6772	United States of America	NA	Native	19.8551	12.6982	40.165	694.693	34.912	3.297	31.615	23.5007	12.5955	28.025	10.9078	872	125	49	35.0671	303	153	219	157
Ambrosia trifida	-85.71	38.2122	United States of America	678	Native	13.823	11.8168	32.7733	915.904	31.686	-4.37	36.056	13.619	20.2145	24.8207	2.11617	1153	120	73	15.4129	339	245	304	263
Ambrosia trifida	-84.174	38.9269	United States of America	5	Native	11.5985	11.7829	32.5981	909.411	29.583	-6.563	36.146	11.1558	-0.0699999	22.4572	-0.0699999	1110	117	71	16.7468	327	226	307	226
Ambrosia trifida	-97.4444	32.7946	United States of America	4	Native	18.3964	12.4116	35.5287	816.383	35.367	0.433	34.934	22.5083	8.07483	28.2627	8.07483	831	113	45	29.3812	282	150	190	150
Ambrosia trifida	-78.492	37.7974	United States of America	7	Native	13.4623	13.2004	37.3738	836.792	31.123	-4.197	35.32	21.6613	2.9365	23.6573	2.9365	1130	113	78	12.6399	315	241	306	241
Ambrosia trifida	-97.1979	32.7946	United States of America	586	Native	18.8328	12.3603	35.4741	817.214	35.79	0.947	34.843	22.986	8.5205	28.7283	8.5205	860	122	46	31.1957	293	151	193	151
Ambrosia trifida	-98.2416	29.6106	United States of America	198	Native	19.8228	12.5641	40.3018	682.21	34.565	3.39	31.175	23.4045	12.7052	27.8393	11.033	854	120	48	34.4213	293	148	217	152
Ambrosia trifida	-91.1163	30.4159	United States of America	3	Native	19.8397	11.822	41.3892	650.388	33.277	4.714	28.563	27.4663	20.4598	27.4663	11.5582	1590	160	98	12.0762	445	343	445	410
Ambrosia trifida	-91.1163	30.4159	United States of America	8	Native	19.8397	11.822	41.3892	650.388	33.277	4.714	28.563	27.4663	20.4598	27.4663	11.5582	1590	160	98	12.0762	445	343	445	410
Ambrosia trifida	-95.4515	29.7005	United States of America	3	Native	21.0103	11.1768	39.9415	638.756	34.221	6.238	27.983	27.0467	17.1882	28.3895	12.7158	1205	138	68	21.7312	364	224	341	256
Ambrosia trifida	-95.6296	30.4491	United States of America	4	Native	19.5305	11.3818	37.9964	689.03	34.129	4.174	29.955	22.9207	12.136	27.6492	10.6885	1137	132	75	19.6456	328	241	263	261
Ambrosia trifida	-97.3996	27.7911	United States of America	NA	Native	22.4835	9.59557	37.9835	573.404	33.925	8.6625	25.2625	27.051	16.1469	28.9016	14.8896	816	141	34	46.2036	322	128	235	135
Ambrosia trifida	-96.9026	32.7292	United States of America	4	Native	18.8288	11.7412	34.8351	805.043	35.267	1.562	33.705	22.9273	9.73983	28.5657	8.66717	916	127	49	30.081	306	168	198	170
Ambrosia trifida	-97.1466	32.6793	United States of America	4	Native	18.8564	12.1451	35.3188	809.037	35.6	1.213	34.387	22.9932	9.6965	28.6408	8.64817	871	124	46	31.5456	297	154	192	155
Ambrosia trifida	-98.4743	29.4581	United States of America	4	Native	20.5327	12.1294	39.9599	676.091	34.784	4.43	30.354	24.1403	13.5307	28.4328	11.7982	796	112	43	34.9926	275	132	211	134
Ambrosia trifida	-98.4741	29.4583	United States of America	4	Native	20.5327	12.1294	39.9599	676.091	34.784	4.43	30.354	24.1403	13.5307	28.4328	11.7982	796	112	43	34.9926	275	132	211	134
Ambrosia trifida	-97.4246	31.0166	United States of America	182	Native	19.253	12.5614	37.6451	757.595	35.359	1.991	33.368	23.1252	9.5985	28.271	9.5985	847	113	42	29.9111	277	169	180	169
Ambrosia trifida	-95.7776	29.7543	United States of America	80	Native	20.3139	12.1118	40.0431	676.021	34.767	4.52	30.247	21.4165	16.1808	28.184	11.5833	1075	123	61	21.4296	314	205	272	239
Ambrosia trifida	-91.2176	30.7869	United States of America	10	Native	18.9276	12.0217	40.8872	668.942	32.778	3.376	29.402	10.4217	19.4988	26.8302	10.4217	1606	153	97	12.0747	448	339	399	448
Ambrosia trifida	-97.1707	32.7413	United States of America	4	Native	18.8237	12.266	35.5125	809.742	35.657	1.117	34.54	22.935	9.68833	28.62	8.6195	855	122	46	31.3134	292	152	190	152
Ambrosia trifida	-96.6856	32.8571	United States of America	1	Native	18.7535	11.8179	34.732	811.841	35.266	1.24	34.026	22.9152	9.54467	28.5427	8.4705	962	134	50	30.6946	326	176	208	176
Ambrosia trifida	-95.5399	29.5078	United States of America	1299	Native	20.2832	10.9808	38.635	650.086	33.643	5.221	28.422	26.3532	16.1903	27.8503	11.9252	1192	140	66	23.4141	360	213	348	249
Ambrosia trifida	-95.5848	29.5549	United States of America	NA	Native	20.355	11.1716	38.9417	652.562	33.914	5.226	28.688	26.4068	16.171	27.9387	11.9718	1153	136	63	23.0888	344	206	332	241
Ambrosia trifida	-95.0685	29.502	United States of America	3	Native	20.7572	9.14	35.3578	628.11	32.7789	6.92889	25.85	27.7385	16.9315	28.0804	12.6765	1253	156	72	24.3954	374	223	361	266
Ambrosia trifida	-96.6539	32.962	United States of America	6	Native	18.5773	12.2173	35.3705	818.268	35.299	0.758	34.541	22.7565	8.21233	28.4443	8.21233	982	140	50	31.7319	336	179	209	179
Ambrosia trifida	-97.9359	33.8748	United States of America	241	Native	17.3696	13.7633	36.6044	863.842	35.765	-1.835	37.6	21.643	6.48033	27.8272	6.48033	805	113	35	37.2603	274	124	200	124
Ambrosia trifida	-97.0155	30.5564	United States of America	10	Native	19.5477	12.1566	38.4848	711.982	34.82	3.232	31.588	23.1223	12.1065	27.973	10.4395	901	121	45	31.3569	291	182	187	185
Ambrosia trifida	-91.5248	30.9661	United States of America	4	Native	18.8396	11.3953	39.1294	675.499	32.681	3.559	29.122	10.2357	23.6887	26.8497	10.2357	1580	158	101	11.7845	443	342	371	443
Ambrosia trifida	-96.6989	32.9892	United States of America	3	Native	18.6842	12.0131	34.936	818.615	35.357	0.971	34.386	22.9052	8.31833	28.5618	8.31833	974	138	50	31.638	334	175	212	175
Ambrosia trifida	-96.7303	32.8166	United States of America	4	Native	18.784	11.7891	34.8357	805.916	35.217	1.375	33.842	22.8917	9.65483	28.5107	8.60083	947	130	50	30.0713	319	176	202	177
Ambrosia trifida	-93.2306	30.3369	United States of America	NA	Native	19.5533	11.1951	39.5321	661.234	32.954	4.635	28.319	25.9492	15.7135	27.3487	11.1223	1473	145	90	14.6841	412	298	388	380
Ambrosia trifida	-98.4744	29.4703	United States of America	6	Native	20.5327	12.1294	39.9599	676.091	34.784	4.43	30.354	24.1403	13.5307	28.4328	11.7982	796	112	43	34.9926	275	132	211	134
Ambrosia trifida	-73.9676	40.6698	United States of America	4	Native	12.2306	9.19366	27.4109	898.309	29.4228	-4.11739	33.5402	22.6274	1.11594	23.2757	1.11594	1191	113	77	10.4803	324	265	315	265
Ambrosia trifida	-97.3579	32.5291	United States of America	9	Native	18.3518	12.9426	36.9535	802.938	35.46	0.436	35.024	22.3675	9.32117	28.0882	8.25117	847	124	44	33.4344	300	145	193	147
Ambrosia trifida	-97.3973	32.7253	United States of America	4	Native	18.8578	12.5264	35.843	814.249	35.853	0.905	34.948	23.0478	9.63717	28.7093	8.58433	841	118	45	30.7949	289	149	193	149
Ambrosia trifida	-98.4659	29.463	United States of America	5	Native	20.5327	12.1294	39.9599	676.091	34.784	4.43	30.354	24.1403	13.5307	28.4328	11.7982	796	112	43	34.9926	275	132	211	134
Ambrosia trifida	-97.1155	32.7857	United States of America	4	Native	18.8289	12.1511	35.2154	813.026	35.634	1.129	34.505	22.9623	8.574	28.6707	8.574	863	123	46	31.4177	294	152	192	152
Ambrosia trifida	-98.471	29.4702	United States of America	17	Native	20.5327	12.1294	39.9599	676.091	34.784	4.43	30.354	24.1403	13.5307	28.4328	11.7982	796	112	43	34.9926	275	132	211	134
Ambrosia trifida	-97.1756	32.6842	United States of America	4	Native	18.8237	12.266	35.5125	809.742	35.657	1.117	34.54	22.935	9.68833	28.62	8.6195	855	122	46	31.3134	292	152	190	152
Ambrosia trifida	-97.2849	32.8885	United States of America	41	Native	18.6347	12.6209	35.8172	824.152	35.768	0.531	35.237	22.7918	8.242	28.6173	8.242	867	122	46	31.0882	295	151	197	151
Ambrosia trifida	-96.7399	32.8697	United States of America	358	Native	18.7535	11.8179	34.732	811.841	35.266	1.24	34.026	22.9152	9.54467	28.5427	8.4705	962	134	50	30.6946	326	176	208	176
Ambrosia trifida	-97.0233	30.554	United States of America	10	Native	19.5477	12.1566	38.4848	711.982	34.82	3.232	31.588	23.1223	12.1065	27.973	10.4395	901	121	45	31.3569	291	182	187	185
Ambrosia trifida	-91.1107	30.4129	United States of America	NA	Native	19.8397	11.822	41.3892	650.388	33.277	4.714	28.563	27.4663	20.4598	27.4663	11.5582	1590	160	98	12.0762	445	343	445	410
Ambrosia trifida	-97.7506	30.2922	United States of America	4	Native	19.638	11.6631	37.7092	705.367	34.585	3.656	30.929	23.2357	12.2897	27.9693	10.6003	830	120	47	33.3727	284	152	200	153
Ambrosia trifida	-90.4457	35.5289	United States of America	4000	Native	15.7934	11.3976	32.8385	869.487	32.963	-1.745	34.708	15.8857	26.2073	26.2073	4.661	1235	133	78	20.9126	388	245	245	307
Ambrosia trifida	-97.1267	32.7797	United States of America	4	Native	18.8289	12.1511	35.2154	813.026	35.634	1.129	34.505	22.9623	8.574	28.6707	8.574	863	123	46	31.4177	294	152	192	152
Ambrosia trifida	-98.7105	29.5001	United States of America	4	Native	19.7658	12.6129	40.6069	682.505	34.35	3.289	31.061	23.451	10.9423	27.7418	10.9423	797	107	41	33.1344	269	134	215	134
Ambrosia trifida	-97.1127	32.7906	United States of America	5	Native	18.8289	12.1511	35.2154	813.026	35.634	1.129	34.505	22.9623	8.574	28.6707	8.574	863	123	46	31.4177	294	152	192	152
Ambrosia trifida	-98.6411	33.5899	United States of America	4	Native	17.6014	14.3352	37.6204	869.501	36.292	-1.813	38.105	22.0258	6.681	28.1962	6.681	732	106	26	42.3452	253	102	183	102
Ambrosia trifida	-81.0392	35.2482	United States of America	8	Native	15.4894	12.4366	37.8679	771.181	31.808	-1.034	32.842	7.32333	10.842	24.8997	5.8155	1158	118	76	11.1026	318	264	305	290
Ambrosia trifida	-97.1023	32.5876	United States of America	4	Native	18.743	12.3843	35.8084	809.437	35.559	0.974	34.585	22.8862	9.56517	28.5278	8.5325	879	126	46	32.2421	302	155	191	157
Ambrosia trifida	-81.0382	35.2479	United States of America	5	Native	15.4894	12.4366	37.8679	771.181	31.808	-1.034	32.842	7.32333	10.842	24.8997	5.8155	1158	118	76	11.1026	318	264	305	290
Ambrosia trifida	-98.8231	29.3204	United States of America	4	Native	20.3197	13.0883	41.7971	671.421	35.01	3.696	31.314	23.9222	13.3718	28.096	11.5797	716	97	35	36.4765	239	117	188	119
Ambrosia trifida	-97.3796	32.46	United States of America	8	Native	18.2723	13.0677	37.3373	797.517	35.349	0.35	34.999	22.2823	9.27267	27.9167	8.23133	856	127	45	33.9988	304	147	192	149
Ambrosia trifida	-96.8512	32.7535	United States of America	4	Native	19.035	11.7549	34.4942	818.233	35.607	1.529	34.078	23.1947	9.778	28.9398	8.7225	917	127	48	30.9298	311	164	201	166
Ambrosia trifida	-97.4311	35.2117	United States of America	5	Native	16.0689	12.7472	33.8896	901.936	34.452	-3.162	37.614	20.7648	4.65133	26.9545	4.65133	906	133	33	38.7675	322	118	244	118
Ambrosia trifida	-97.1487	33.0337	United States of America	218	Native	17.9666	12.2122	35.3497	815.467	34.857	0.31	34.547	21.9758	7.6955	27.848	7.6955	907	130	48	32.0256	310	156	205	156
Ambrosia trifida	-97.4306	35.2113	United States of America	5	Native	16.0689	12.7472	33.8896	901.936	34.452	-3.162	37.614	20.7648	4.65133	26.9545	4.65133	906	133	33	38.7675	322	118	244	118
Ambrosia trifida	-94.9454	38.8778	United States of America	4	Native	12.5522	11.8328	29.7934	1009.18	31.923	-7.793	39.716	22.3327	-0.445	24.6505	-0.445	1008	139	31	43.1826	368	106	329	106
Ambrosia trifida	-97.2227	32.6629	United States of America	27	Native	18.5702	12.4363	35.9307	807.623	35.462	0.85	34.612	22.6533	9.471	28.359	8.3985	864	124	45	32.1527	298	152	189	154
Ambrosia trifida	-98.5785	29.2631	United States of America	916	Native	20.4512	12.3714	40.3661	674.045	34.771	4.123	30.648	24.0492	13.4682	28.2898	11.7177	741	103	36	35.8099	251	121	196	125
Ambrosia trifida	-91.113	30.3742	United States of America	NA	Native	19.8397	11.822	41.3892	650.388	33.277	4.714	28.563	27.4663	20.4598	27.4663	11.5582	1590	160	98	12.0762	445	343	445	410
Ambrosia trifida	-97.7518	30.2815	United States of America	NA	Native	19.638	11.6631	37.7092	705.367	34.585	3.656	30.929	23.2357	12.2897	27.9693	10.6003	830	120	47	33.3727	284	152	200	153
Ambrosia trifida	-98.0577	29.315	United States of America	4	Native	20.439	12.9088	41.348	670.718	35.187	3.967	31.22	23.9707	13.417	28.2825	11.7802	782	103	37	32.9661	258	137	196	145
Ambrosia trifida	-95.64	29.623	United States of America	2	Native	20.7284	11.5363	39.7969	655.595	34.454	5.466	28.988	26.8858	16.6583	28.3523	12.2695	1148	132	64	21.8929	341	211	322	243
Ambrosia trifida	-95.284	29.7057	United States of America	2024	Native	21.008	10.6027	39.0798	628.868	33.725	6.594	27.131	26.9923	17.287	28.2978	12.854	1260	155	70	23.2515	391	230	368	266
Ambrosia trifida	-96.2105	30.6224	United States of America	29330	Native	19.6737	12.112	38.5119	711.683	35.029	3.579	31.45	23.1462	28.0878	28.0878	10.587	1031	124	56	23.9709	306	211	211	232
Ambrosia trifida	-98.555	34.0691	United States of America	62	Native	17.1941	14.1814	36.6644	892.056	36.32	-2.359	38.679	21.659	5.9745	28.033	5.9745	747	106	29	41.3169	268	104	198	104
Ambrosia trifida	-93.2324	30.3371	United States of America	NA	Native	19.5533	11.1951	39.5321	661.234	32.954	4.635	28.319	25.9492	15.7135	27.3487	11.1223	1473	145	90	14.6841	412	298	388	380
Ambrosia trifida	-93.1723	30.3045	United States of America	NA	Native	19.7409	10.7148	38.5717	654.796	32.865	5.086	27.779	26.0733	15.9197	27.4525	11.3862	1461	144	89	15.4225	413	289	395	368
Ambrosia trifida	-98.4793	29.451	United States of America	199	Native	20.5327	12.1294	39.9599	676.091	34.784	4.43	30.354	24.1403	13.5307	28.4328	11.7982	796	112	43	34.9926	275	132	211	134
Ambrosia trifida	-94.5267	29.6004	United States of America	4	Native	20.3242	9.28458	35.2503	642.217	32.488	6.149	26.339	27.4775	16.4612	27.8435	12.07	1282	158	73	22.5144	388	229	364	283
Ambrosia trifida	-95.2913	29.4369	United States of America	NA	Native	20.3752	10.0125	37.2198	632.13	32.841	5.94	26.901	26.366	16.5122	27.7407	12.2382	1271	158	69	26.3021	390	219	381	263
Ambrosia trifida	-96.6724	33.0558	United States of America	NA	Native	18.5799	12.2029	35.2808	821.023	35.363	0.775	34.588	22.7955	8.17483	28.4807	8.17483	990	142	50	32.1047	340	176	217	176
Ambrosia trifida	-96.7079	32.7088	United States of America	4	Native	18.6267	11.8748	35.1857	801.091	35.074	1.325	33.749	22.6472	9.59633	28.3145	8.52733	934	128	50	29.9393	311	177	195	178
Ambrosia trifida	-84.8415	38.1858	United States of America	4	Native	12.7203	12.3013	34.0418	894.755	30.732	-5.404	36.136	21.3768	13.7888	23.4532	1.29	1141	120	71	15.9235	341	241	315	256
Ambrosia trifida	-91.0547	30.4799	United States of America	3	Native	19.7794	12.0853	41.7167	653.543	33.376	4.406	28.97	27.465	20.3502	27.465	11.4665	1605	159	97	11.9835	440	341	440	422
Ambrosia trifida	-96.7881	32.9293	United States of America	NA	Native	18.7397	11.8882	34.6604	818.985	35.378	1.079	34.299	22.9747	8.3645	28.6188	8.3645	960	136	49	31.5941	330	170	213	170
Ambrosia trifida	-98.4756	29.4793	United States of America	3	Native	20.5327	12.1294	39.9599	676.091	34.784	4.43	30.354	24.1403	13.5307	28.4328	11.7982	796	112	43	34.9926	275	132	211	134
Ambrosia trifida	-98.4759	29.4795	United States of America	4	Native	20.5327	12.1294	39.9599	676.091	34.784	4.43	30.354	24.1403	13.5307	28.4328	11.7982	796	112	43	34.9926	275	132	211	134
Ambrosia trifida	-98.4758	29.4797	United States of America	4	Native	20.5327	12.1294	39.9599	676.091	34.784	4.43	30.354	24.1403	13.5307	28.4328	11.7982	796	112	43	34.9926	275	132	211	134
Ambrosia trifida	-97.8271	30.2051	United States of America	46	Native	19.8313	12.3057	38.8866	709.98	35.083	3.438	31.645	23.4723	12.4647	28.2105	10.7433	843	123	48	34.0181	290	153	202	155
Ambrosia trifida	-93.9788	36.1058	United States of America	4	Native	13.9852	12.5067	34.484	860.736	31.686	-4.582	36.268	18.3603	3.01683	24.364	3.01683	1179	130	58	23.1085	359	211	281	211
Ambrosia trifida	-95.3029	32.471	United States of America	4	Native	18.137	12.8695	38.4923	766.625	34.476	1.042	33.434	18.0093	26.838	27.3685	8.42417	1080	121	50	21.6205	330	205	209	253
Ambrosia trifida	-98.468	29.4673	United States of America	68	Native	20.5327	12.1294	39.9599	676.091	34.784	4.43	30.354	24.1403	13.5307	28.4328	11.7982	796	112	43	34.9926	275	132	211	134
Ambrosia trifida	-98.4677	29.4674	United States of America	6	Native	20.5327	12.1294	39.9599	676.091	34.784	4.43	30.354	24.1403	13.5307	28.4328	11.7982	796	112	43	34.9926	275	132	211	134
Ambrosia trifida	-97.0477	30.8559	United States of America	4	Native	19.7485	12.3479	38.1875	729.557	35.409	3.074	32.335	23.4658	28.3962	28.3962	10.406	885	118	46	29.7346	281	175	175	185
Ambrosia trifida	-95.3499	32.2381	United States of America	12	Native	18.4463	12.6476	38.2518	758.441	34.581	1.517	33.064	18.286	27.0805	27.5312	8.829	1077	122	52	20.9188	323	208	210	253
Ambrosia trifida	-95.4471	29.7691	United States of America	7	Native	20.8114	11.2658	39.8791	643.254	34.236	5.986	28.25	26.9245	16.9892	28.2907	12.4948	1187	133	68	20.9609	355	224	330	254
Ambrosia trifida	-96.7125	32.8333	United States of America	4	Native	18.784	11.7891	34.8357	805.916	35.217	1.375	33.842	22.8917	9.65483	28.5107	8.60083	947	130	50	30.0713	319	176	202	177
Ambrosia trifida	-97.395	32.2503	United States of America	6	Native	18.4643	13.4393	38.0685	799.565	35.655	0.352	35.303	22.5145	9.39417	28.093	8.38033	855	131	46	35.2484	308	147	192	149
Ambrosia trifida	-98.6961	29.3958	United States of America	NA	Native	20.1838	12.5625	40.6843	676.156	34.617	3.739	30.878	23.8007	13.2057	28.0527	11.4177	739	101	38	34.9841	250	123	197	124
Ambrosia trifida	-97.1002	32.7897	United States of America	26	Native	18.8289	12.1511	35.2154	813.026	35.634	1.129	34.505	22.9623	8.574	28.6707	8.574	863	123	46	31.4177	294	152	192	152
Ambrosia trifida	-96.9891	33.0618	United States of America	111	Native	18.4533	12.1798	35.061	824.129	35.359	0.62	34.739	22.5725	8.03467	28.4083	8.03467	927	134	48	32.6277	319	161	206	161
Ambrosia trifida	-96.8418	32.7633	United States of America	3149	Native	19.035	11.7549	34.4942	818.233	35.607	1.529	34.078	23.1947	9.778	28.9398	8.7225	917	127	48	30.9298	311	164	201	166
Ambrosia trifida	-97.1165	32.7297	United States of America	36	Native	18.8564	12.1451	35.3188	809.037	35.6	1.213	34.387	22.9932	9.6965	28.6408	8.64817	871	124	46	31.5456	297	154	192	155
Ambrosia trifida	-98.4783	29.4755	United States of America	4	Native	20.5327	12.1294	39.9599	676.091	34.784	4.43	30.354	24.1403	13.5307	28.4328	11.7982	796	112	43	34.9926	275	132	211	134
Ambrosia trifida	-83.9996	38.5822	United States of America	4	Native	11.7947	12.3267	34.0892	898.439	29.764	-6.396	36.16	20.4212	0.264167	22.518	0.264167	1133	119	72	17.1597	333	241	314	241
Ambrosia trifida	-95.987	32.783	United States of America	5	Native	17.8515	12.3235	36.2136	796.358	34.573	0.543	34.03	21.6917	27.008	27.4468	7.81233	1075	137	49	26.622	347	204	207	233
Ambrosia trifida	-97.6403	30.6848	United States of America	200	Native	19.2827	12.9043	39.2098	734.378	35.141	2.23	32.911	22.979	9.937	28.0097	9.937	858	114	45	31.4174	281	168	185	168
Ambrosia trifida	-98.5788	29.2632	United States of America	4	Native	20.4512	12.3714	40.3661	674.045	34.771	4.123	30.648	24.0492	13.4682	28.2898	11.7177	741	103	36	35.8099	251	121	196	125
Ambrosia trifida	-89.1773	42.2151	United States of America	NA	Native	8.47146	11.3359	27.7311	1080.44	28.413	-12.465	40.878	21.1965	-5.6005	21.1965	-5.6005	907	112	29	36.3167	313	113	313	113
Ambrosia trifida	-98.4769	29.4728	United States of America	5	Native	20.5327	12.1294	39.9599	676.091	34.784	4.43	30.354	24.1403	13.5307	28.4328	11.7982	796	112	43	34.9926	275	132	211	134
Ambrosia trifida	-89.0518	37.289	United States of America	1119	Native	13.9042	11.7927	32.1642	923.118	31.967	-4.697	36.664	13.8018	20.3348	24.9248	2.012	1205	127	79	16.0126	366	258	286	277
Ambrosia trifida	-98.5849	29.3293	United States of America	7	Native	20.4298	12.5182	40.6394	676.23	34.829	4.026	30.803	24.0428	13.4427	28.2783	11.6585	731	101	35	36.2024	248	118	195	122
Ambrosia trifida	-98.5846	29.3285	United States of America	11	Native	20.4298	12.5182	40.6394	676.23	34.829	4.026	30.803	24.0428	13.4427	28.2783	11.6585	731	101	35	36.2024	248	118	195	122
Ambrosia trifida	-95.4975	29.6891	United States of America	4	Native	21.0103	11.1768	39.9415	638.756	34.221	6.238	27.983	27.0467	17.1882	28.3895	12.7158	1205	138	68	21.7312	364	224	341	256
Ambrosia trifida	-91.0938	30.4174	United States of America	4	Native	19.9221	11.9692	41.3957	655.803	33.49	4.576	28.914	27.6183	20.5065	27.6183	11.5638	1597	157	98	11.5297	438	342	438	417
Ambrosia trifida	-90.0917	35.6746	United States of America	16	Native	15.7125	11.4061	32.5163	885.087	33.001	-2.077	35.078	15.8378	21.69	26.2603	4.33883	1240	134	75	19.7374	382	247	257	310
Ambrosia trifida	-95.4173	29.5843	United States of America	3	Native	20.6443	11.0912	39.3695	643.801	33.86	5.688	28.172	26.7317	16.7378	28.1148	12.333	1211	141	66	23.0887	370	219	352	255
Ambrosia trifida	-98.4725	29.4618	United States of America	6	Native	20.5327	12.1294	39.9599	676.091	34.784	4.43	30.354	24.1403	13.5307	28.4328	11.7982	796	112	43	34.9926	275	132	211	134
Ambrosia trifida	-82.3343	35.6053	United States of America	8	Native	11.9	12.7716	40.1395	722.85	27.634	-4.184	31.818	11.4818	7.83333	20.6617	2.79983	1336	135	95	10.7049	363	298	354	314
Ambrosia trifida	-85.4893	38.1802	United States of America	NA	Native	12.7103	11.9751	33.539	890.602	30.529	-5.176	35.705	12.4598	19.0215	23.389	1.28717	1192	124	76	15.7436	347	252	319	272
Ambrosia trifida	-98.1586	29.1807	United States of America	4	Native	20.4955	13.0562	41.7677	668.427	35.171	3.912	31.259	24.0337	13.497	28.3048	11.8568	752	98	34	32.8878	245	130	192	138
Ambrosia trifida	-97.8968	30.602	United States of America	29330	Native	18.9188	12.7432	38.9128	731.144	34.589	1.841	32.748	22.7125	9.57417	27.5815	9.57417	827	117	46	32.4578	278	154	186	154
Ambrosia trifida	-95.6604	29.6364	United States of America	749	Native	20.7284	11.5363	39.7969	655.595	34.454	5.466	28.988	26.8858	16.6583	28.3523	12.2695	1148	132	64	21.8929	341	211	322	243
Ambrosia trifida	-77.3877	38.4472	United States of America	6	Native	13.5292	12.3131	35.079	853.354	31.201	-3.9	35.101	23.2425	2.80868	23.9193	2.80868	1027	96	69	8.97952	281	229	278	229
Ambrosia trifida	-97.5477	33.4037	United States of America	4	Native	17.4823	13.1709	36.6551	828.248	35.037	-0.895	35.932	21.617	7.01583	27.5038	7.01583	875	123	40	35.469	295	135	200	135
Ambrosia trifida	-97.3744	32.4484	United States of America	9	Native	18.2723	13.0677	37.3373	797.517	35.349	0.35	34.999	22.2823	9.27267	27.9167	8.23133	856	127	45	33.9988	304	147	192	149
Ambrosia trifida	-99.7163	32.4614	United States of America	24	Native	18.0376	13.7103	38.4797	809.1	35.136	-0.494	35.63	23.7395	7.764	27.7352	7.764	614	82	24	40.2335	215	85	185	85
Ambrosia trifida	-96.5195	33.2582	United States of America	4	Native	17.6339	12.5152	35.7211	828.276	34.765	-0.271	35.036	21.6935	7.17983	27.6375	7.17983	1028	148	50	32.6147	347	184	222	184
Ambrosia trifida	-97.1006	32.7885	United States of America	225	Native	18.8289	12.1511	35.2154	813.026	35.634	1.129	34.505	22.9623	8.574	28.6707	8.574	863	123	46	31.4177	294	152	192	152
Ambrosia trifida	-97.0868	32.9557	United States of America	5	Native	18.3369	12.2457	35.3696	816.033	35.255	0.633	34.622	22.4178	8.059	28.2272	8.059	888	127	47	31.7516	303	154	199	154
Ambrosia trifida	-97.1651	32.8762	United States of America	4	Native	18.7275	12.2819	35.3375	818.556	35.654	0.898	34.756	22.9043	8.40183	28.6343	8.40183	876	125	47	31.6186	299	152	197	152
Ambrosia trifida	-97.3851	32.717	United States of America	4	Native	18.8578	12.5264	35.843	814.249	35.853	0.905	34.948	23.0478	9.63717	28.7093	8.58433	841	118	45	30.7949	289	149	193	149
Ambrosia trifida	-97.1454	32.7317	United States of America	36	Native	18.8564	12.1451	35.3188	809.037	35.6	1.213	34.387	22.9932	9.6965	28.6408	8.64817	871	124	46	31.5456	297	154	192	155
Ambrosia trifida	-95.0873	29.4457	United States of America	4	Native	20.5643	9.33558	35.8097	627.908	32.58	6.51	26.07	27.5405	16.737	27.8892	12.4845	1254	161	70	26.0479	385	218	367	262
Ambrosia trifida	-79.0162	35.8929	United States of America	26	Native	15.1718	13.2457	38.9982	786.192	32.101	-1.864	33.965	24.1487	10.5987	24.7487	5.28017	1164	111	79	11.3961	320	257	315	276
Ambrosia trifida	-97.6437	30.6849	United States of America	499	Native	19.2827	12.9043	39.2098	734.378	35.141	2.23	32.911	22.979	9.937	28.0097	9.937	858	114	45	31.4174	281	168	185	168
Ambrosia trifida	-95.2164	29.5612	United States of America	4	Native	20.602	9.80392	36.9861	627.582	32.915	6.408	26.507	26.5772	16.8075	27.9175	12.5048	1269	153	69	25.3766	390	222	377	265
Ambrosia trifida	-73.7448	40.7386	United States of America	712	Native	12.0432	9.03433	27.1497	894.686	28.967	-4.309	33.276	10.6337	0.933667	23.023	0.933667	1097	113	74	12.0268	295	255	282	255
Ambrosia trifida	-97.3721	33.8183	United States of America	38	Native	17.2385	12.9348	35.9601	839.91	34.841	-1.129	35.97	21.366	6.61	27.3812	6.61	885	118	44	32.4454	291	148	203	148
Ambrosia trifida	-97.2905	31.6379	United States of America	NA	Native	18.9579	12.8027	37.3659	786.169	35.64	1.377	34.263	22.9167	9.01233	28.4018	9.01233	854	115	48	28.727	282	162	190	162
Ambrosia trifida	-96.9025	32.6545	United States of America	NA	Native	18.7402	12.028	35.4348	803.87	35.286	1.342	33.944	22.8405	9.64767	28.4568	8.59383	918	127	48	30.3681	306	169	195	172
Ambrosia trifida	-95.4166	29.5814	United States of America	19	Native	20.3423	10.4159	37.8733	639.624	33.164	5.662	27.502	26.3928	16.444	27.7745	12.0895	1256	149	69	24.3741	387	222	374	261
Ambrosia trifida	-95.4158	29.5797	United States of America	102	Native	20.3423	10.4159	37.8733	639.624	33.164	5.662	27.502	26.3928	16.444	27.7745	12.0895	1256	149	69	24.3741	387	222	374	261
Ambrosia trifida	-98.4708	29.4609	United States of America	4	Native	20.5327	12.1294	39.9599	676.091	34.784	4.43	30.354	24.1403	13.5307	28.4328	11.7982	796	112	43	34.9926	275	132	211	134
Ambrosia trifida	-95.6243	29.7221	United States of America	NA	Native	20.7857	11.6389	40.1148	653.834	34.543	5.529	29.014	26.921	16.7672	28.3857	12.3342	1138	130	63	21.3286	334	212	311	246
Ambrosia trifida	-98.2261	29.5766	United States of America	4	Native	20.083	12.7408	40.6352	678.491	34.893	3.539	31.354	23.6348	13.0045	28.0295	11.3223	833	117	46	34.2034	286	144	212	148
Ambrosia trifida	-96.8484	33.0506	United States of America	NA	Native	18.5654	12.1763	35.057	825.672	35.413	0.68	34.733	22.7477	8.11483	28.5252	8.11483	952	137	49	32.1877	327	166	212	166
Ambrosia trifida	-95.4698	32.6373	United States of America	2	Native	17.9412	13.0475	38.4893	774.329	34.554	0.655	33.899	17.732	26.7815	27.2865	8.1855	1049	123	48	24.125	327	194	199	238
Ambrosia trifida	-98.4724	29.4765	United States of America	4	Native	20.5327	12.1294	39.9599	676.091	34.784	4.43	30.354	24.1403	13.5307	28.4328	11.7982	796	112	43	34.9926	275	132	211	134
Ambrosia trifida	-81.0682	35.2317	United States of America	3	Native	15.4894	12.4366	37.8679	771.181	31.808	-1.034	32.842	7.32333	10.842	24.8997	5.8155	1158	118	76	11.1026	318	264	305	290
Ambrosia trifida	-98.4793	29.4806	United States of America	4	Native	20.5327	12.1294	39.9599	676.091	34.784	4.43	30.354	24.1403	13.5307	28.4328	11.7982	796	112	43	34.9926	275	132	211	134
Ambrosia trifida	-95.4693	32.6368	United States of America	4	Native	17.9412	13.0475	38.4893	774.329	34.554	0.655	33.899	17.732	26.7815	27.2865	8.1855	1049	123	48	24.125	327	194	199	238
Ambrosia trifida	-96.6726	33.0571	United States of America	4	Native	18.5799	12.2029	35.2808	821.023	35.363	0.775	34.588	22.7955	8.17483	28.4807	8.17483	990	142	50	32.1047	340	176	217	176
Ambrosia trifida	-94.6434	31.6274	United States of America	11	Native	18.5827	12.7442	39.5708	732.853	34.279	2.073	32.206	22.3748	26.9015	27.3497	9.33133	1169	124	65	15.9394	326	243	245	304
Ambrosia trifida	-97.4672	31.063	United States of America	NA	Native	19.253	12.5614	37.6451	757.595	35.359	1.991	33.368	23.1252	9.5985	28.271	9.5985	847	113	42	29.9111	277	169	180	169
Ambrosia trifida	-95.6605	29.6359	United States of America	27	Native	20.7284	11.5363	39.7969	655.595	34.454	5.466	28.988	26.8858	16.6583	28.3523	12.2695	1148	132	64	21.8929	341	211	322	243
Ambrosia trifida	-95.0866	29.7494	United States of America	NA	Native	20.8792	9.91875	37.5298	626.12	33.309	6.88	26.429	26.8542	17.091	28.1703	12.803	1286	156	73	23.391	391	234	369	273
Ambrosia trifida	-96.0801	30.6035	United States of America	NA	Native	19.7031	11.9935	38.4555	704.481	34.917	3.729	31.188	23.1112	28.0108	28.0108	10.6985	1063	126	60	22.6353	311	223	223	240
Ambrosia trifida	-98.5562	29.2508	United States of America	1353	Native	20.4512	12.3714	40.3661	674.045	34.771	4.123	30.648	24.0492	13.4682	28.2898	11.7177	741	103	36	35.8099	251	121	196	125
Ambrosia trifida	-81.3676	38.4793	United States of America	11	Native	12.1073	12.7072	36.452	845.345	29.529	-5.331	34.86	22.303	1.3715	22.303	1.3715	1150	126	77	14.4366	336	252	336	252
Ambrosia trifida	-97.1148	32.7902	United States of America	120	Native	18.8289	12.1511	35.2154	813.026	35.634	1.129	34.505	22.9623	8.574	28.6707	8.574	863	123	46	31.4177	294	152	192	152
Ambrosia trifida	-90.4309	30.4027	United States of America	191	Native	19.5837	11.6342	41.2635	634.144	33.046	4.851	28.195	26.7145	20.2137	27.0578	11.549	1632	171	86	14.9039	459	341	455	429
Ambrosia trifida	-97.3044	31.6094	United States of America	NA	Native	18.9579	12.8027	37.3659	786.169	35.64	1.377	34.263	22.9167	9.01233	28.4018	9.01233	854	115	48	28.727	282	162	190	162
Ambrosia trifida	-90.4627	30.4334	United States of America	31	Native	19.5252	12.4752	42.5686	647.186	33.441	4.135	29.306	26.7792	20.091	27.1688	11.3355	1642	169	87	14.513	451	339	450	435
Ambrosia trifida	-95.4912	29.8803	United States of America	8	Native	20.648	11.6786	40.7061	648.775	34.282	5.592	28.69	26.8163	16.8042	28.2165	12.2825	1171	129	68	20.4959	347	223	319	254
Ambrosia trifida	-97.6378	30.3349	United States of America	70557	Native	19.7444	12.5865	39.2152	716.984	35.18	3.084	32.096	23.3935	12.2945	28.1957	10.5673	841	119	49	33.1635	283	157	195	158
Ambrosia trifida	-97.4145	31.1716	United States of America	3	Native	19.1837	12.5023	37.3706	759.848	35.352	1.897	33.455	22.9925	9.48283	28.205	9.48283	863	115	45	28.9537	282	170	187	170
Ambrosia trifida	-101.827	33.5861	United States of America	488	Native	15.7093	15.1563	40.781	835.18	33.699	-3.466	37.165	25.8802	5.27483	25.8802	5.27483	489	74	10	58.2074	199	42	199	42
Ambrosia trifida	-95.0866	29.7493	United States of America	21	Native	20.8792	9.91875	37.5298	626.12	33.309	6.88	26.429	26.8542	17.091	28.1703	12.803	1286	156	73	23.391	391	234	369	273
Ambrosia trifida	-84.3379	33.7717	United States of America	3	Native	16.555	11.4862	36.542	751.682	31.881	0.448	31.433	8.66517	17.0952	25.5925	6.986	1295	142	83	15.8903	388	272	316	355
Ambrosia trifida	-88.231	44.266	United States of America	27348	Native	7.15867	10.6533	26.0511	1089.23	27.362	-13.532	40.894	20.1112	-6.87333	20.1112	-6.87333	745	91	24	37.7099	264	91	264	91
Ambrosia trifida	-97.4362	35.2029	United States of America	5	Native	16.0689	12.7472	33.8896	901.936	34.452	-3.162	37.614	20.7648	4.65133	26.9545	4.65133	906	133	33	38.7675	322	118	244	118
Ambrosia trifida	-97.4364	35.2031	United States of America	10	Native	16.0689	12.7472	33.8896	901.936	34.452	-3.162	37.614	20.7648	4.65133	26.9545	4.65133	906	133	33	38.7675	322	118	244	118
Ambrosia trifida	-97.0218	32.9651	United States of America	NA	Native	18.4805	12.2421	35.2169	823.079	35.429	0.667	34.762	22.5923	8.099	28.4413	8.099	903	129	48	31.9591	308	156	202	156
Ambrosia trifida	-95.9626	36.0707	United States of America	185	Native	15.8118	12.9773	34.0068	915.691	34.323	-3.838	38.161	20.4595	4.14333	26.8263	4.14333	1018	139	39	34.187	347	146	261	146
Ambrosia trifida	-89.9883	35.1457	United States of America	194	Native	16.693	11.1604	32.5785	858.916	33.357	-0.9	34.257	16.8373	22.5323	26.9908	5.67717	1345	145	76	21.2416	413	244	281	350
Ambrosia trifida	-77.2745	38.8854	United States of America	296	Native	13.1824	11.8039	33.6112	875.209	30.937	-4.182	35.119	21.7683	2.17833	23.8253	2.17833	1034	102	69	10.8045	287	224	280	224
Ambrosia trifida	-95.9306	29.7299	United States of America	32	Native	20.092	12.2712	40.0158	674.923	34.727	4.061	30.666	21.2508	15.8752	27.9762	11.401	1053	122	58	22.9369	310	199	267	229
Ambrosia trifida	-95.9326	29.73	United States of America	32	Native	20.092	12.2712	40.0158	674.923	34.727	4.061	30.666	21.2508	15.8752	27.9762	11.401	1053	122	58	22.9369	310	199	267	229
Ambrosia trifida	-73.8125	40.7432	United States of America	8	Native	12.1743	9.10867	27.2339	897.824	29.203	-4.243	33.446	22.574	1.02867	23.1982	1.02867	1122	112	77	10.8715	303	257	293	257
Ambrosia trifida	-95.312	29.5438	United States of America	15	Native	20.4737	10.1673	37.6247	632.865	33.054	6.031	27.023	26.4893	16.6438	27.8427	12.3048	1267	153	69	25.075	392	222	379	264
Ambrosia trifida	-96.3322	30.607	United States of America	NA	Native	20.0001	12.3211	38.8911	714.692	35.377	3.696	31.681	23.5758	28.434	28.434	10.8513	1023	125	55	25.1217	308	206	206	228
Ambrosia trifida	-94.4238	29.6637	United States of America	10	Native	20.2689	9.23533	35.1648	640.052	32.411	6.148	26.263	27.4095	16.4205	27.7567	12.0477	1296	158	73	22.4724	394	229	370	287
Ambrosia trifida	-95.46	29.6549	United States of America	4	Native	20.6443	11.0912	39.3695	643.801	33.86	5.688	28.172	26.7317	16.7378	28.1148	12.333	1211	141	66	23.0887	370	219	352	255
Ambrosia trifida	-96.8476	33.0652	United States of America	NA	Native	18.5654	12.1763	35.057	825.672	35.413	0.68	34.733	22.7477	8.11483	28.5252	8.11483	952	137	49	32.1877	327	166	212	166
Ambrosia trifida	-93.9778	36.1055	United States of America	17	Native	13.9852	12.5067	34.484	860.736	31.686	-4.582	36.268	18.3603	3.01683	24.364	3.01683	1179	130	58	23.1085	359	211	281	211
Ambrosia trifida	-95.3708	29.7813	United States of America	NA	Native	20.8918	11.1627	39.8852	638.82	34.17	6.183	27.987	26.9993	17.1212	28.321	12.6222	1216	142	70	21.5078	370	229	343	259
Ambrosia trifida	-98.4671	29.4634	United States of America	13	Native	20.5327	12.1294	39.9599	676.091	34.784	4.43	30.354	24.1403	13.5307	28.4328	11.7982	796	112	43	34.9926	275	132	211	134
Ambrosia trifida	-95.4971	29.7578	United States of America	29458	Native	20.8114	11.2658	39.8791	643.254	34.236	5.986	28.25	26.9245	16.9892	28.2907	12.4948	1187	133	68	20.9609	355	224	330	254
Ambrosia trifida	-95.3746	29.7799	United States of America	61	Native	20.8918	11.1627	39.8852	638.82	34.17	6.183	27.987	26.9993	17.1212	28.321	12.6222	1216	142	70	21.5078	370	229	343	259
Ambrosia trifida	-97.0837	32.7535	United States of America	4	Native	18.8289	12.1511	35.2154	813.026	35.634	1.129	34.505	22.9623	8.574	28.6707	8.574	863	123	46	31.4177	294	152	192	152
Ambrosia trifida	-95.402	29.7831	United States of America	NA	Native	20.8918	11.1627	39.8852	638.82	34.17	6.183	27.987	26.9993	17.1212	28.321	12.6222	1216	142	70	21.5078	370	229	343	259
Ambrosia trifida	-77.0516	38.7786	United States of America	NA	Native	13.6989	11.3547	32.6809	873.819	31.1773	-3.56667	34.744	23.6833	2.76978	24.3396	2.76978	1034	100	69	11.0129	288	228	282	228
Ambrosia trifida	-99.7124	32.4554	United States of America	12	Native	18.0376	13.7103	38.4797	809.1	35.136	-0.494	35.63	23.7395	7.764	27.7352	7.764	614	82	24	40.2335	215	85	185	85
Ambrosia trifida	-96.7067	33.0911	United States of America	3	Native	18.1875	12.387	35.5979	823.662	35.129	0.332	34.797	22.3138	7.76867	28.1223	7.76867	999	145	50	32.5457	343	177	219	177
Ambrosia trifida	-98.5475	29.2441	United States of America	4	Native	20.3629	12.3872	40.682	664.783	34.609	4.16	30.449	23.8983	13.4515	28.0968	11.7423	732	101	33	36.2879	247	118	195	124
Ambrosia trifida	-96.9506	30.8897	United States of America	6	Native	19.8377	12.3831	38.4675	725.916	35.463	3.272	32.191	23.5445	28.4487	28.4487	10.5625	891	119	47	29.4008	281	176	176	188
Ambrosia trifida	-85.3538	35.0207	United States of America	4	Native	14.6412	12.4496	37.8097	781.579	31.035	-1.892	32.927	6.30983	20.2542	24.0835	4.738	1483	165	91	16.4231	436	300	330	409
Ambrosia trifida	-95.1641	29.8585	United States of America	24	Native	20.2432	10.3368	37.9483	637.97	33.203	5.964	27.239	26.3463	16.4435	27.7407	12.049	1276	154	73	22.46	386	234	361	276
Ambrosia trifida	-84.3045	30.4875	United States of America	NA	Native	19.7376	12.9386	44.8369	626.923	33.238	4.381	28.857	27.066	16.1877	27.066	11.7425	1543	196	79	27.3917	525	273	525	357
Ambrosia trifida	-90.8064	38.7105	United States of America	4	Native	12.4265	12.224	31.7895	960.937	31.37	-7.083	38.453	21.731	-0.00883337	23.8933	-0.00883337	965	109	46	22.3887	298	165	269	165
Ambrosia trifida	-98.4537	29.6324	United States of America	10	Native	19.7519	12.214	39.7242	685.531	34.268	3.521	30.747	23.3972	12.6218	27.791	10.9182	844	115	45	33.6094	287	143	222	144
Ambrosia trifida	-97.1267	32.7807	United States of America	8	Native	18.8289	12.1511	35.2154	813.026	35.634	1.129	34.505	22.9623	8.574	28.6707	8.574	863	123	46	31.4177	294	152	192	152
Ambrosia trifida	-97.0895	30.536	United States of America	15	Native	19.5459	12.2446	38.4735	715.446	34.949	3.123	31.826	23.1307	12.0607	28.0087	10.3857	892	119	45	31.3379	288	179	187	182
Ambrosia trifida	-98.7116	29.2569	United States of America	10	Native	20.3176	12.6793	40.8958	675.634	34.827	3.823	31.004	23.9462	13.3367	28.168	11.5503	721	99	35	36.2487	242	117	191	120
Ambrosia trifida	-96.8024	33.2833	United States of America	4	Native	17.8385	12.5906	35.723	836.994	35.098	-0.147	35.245	21.9112	7.29517	27.953	7.29517	995	147	46	35.0218	347	167	221	167
Ambrosia trifida	-97.57	31.7875	United States of America	NA	Native	18.53	13.4586	38.6308	782.285	35.423	0.584	34.839	22.4785	8.62167	27.906	8.62167	849	116	47	30.1458	291	152	205	152
Ambrosia trifida	-95.4974	29.689	United States of America	NA	Native	21.0103	11.1768	39.9415	638.756	34.221	6.238	27.983	27.0467	17.1882	28.3895	12.7158	1205	138	68	21.7312	364	224	341	256
Ambrosia trifida	-95.4975	29.6891	United States of America	15	Native	21.0103	11.1768	39.9415	638.756	34.221	6.238	27.983	27.0467	17.1882	28.3895	12.7158	1205	138	68	21.7312	364	224	341	256
Ambrosia trifida	-96.8676	32.8536	United States of America	NA	Native	18.9316	11.7288	34.3498	820.521	35.536	1.391	34.145	23.1232	9.64267	28.851	8.576	924	129	48	31.2798	315	163	206	164
Ambrosia trifida	-97.7734	30.466	United States of America	60	Native	19.357	12.2531	38.5815	715.023	34.585	2.826	31.759	23.0578	10.1872	27.7918	10.1872	838	119	47	33.0367	283	155	193	155
Ambrosia trifida	-94.7607	32.5153	United States of America	8	Native	18.2593	12.8348	38.6138	765.912	34.475	1.236	33.239	22.195	26.9595	27.5008	8.598	1167	118	59	18.8682	339	231	236	288
Ambrosia trifida	-96.9341	32.9119	United States of America	NA	Native	18.8759	11.9495	34.6624	822.431	35.671	1.197	34.474	23.0402	8.51017	28.8367	8.51017	901	127	48	31.0145	306	159	202	159
Ambrosia trifida	-96.9355	32.9181	United States of America	NA	Native	18.7353	12.1088	34.9532	823.93	35.584	0.941	34.643	22.8973	8.3385	28.6918	8.3385	914	130	48	31.742	312	160	204	160
Ambrosia trifida	-98.4595	29.6249	United States of America	4	Native	19.7519	12.214	39.7242	685.531	34.268	3.521	30.747	23.3972	12.6218	27.791	10.9182	844	115	45	33.6094	287	143	222	144
Ambrosia trifida	-98.7117	29.2569	United States of America	90	Native	20.3176	12.6793	40.8958	675.634	34.827	3.823	31.004	23.9462	13.3367	28.168	11.5503	721	99	35	36.2487	242	117	191	120
Ambrosia trifida	-96.9594	32.6384	United States of America	NA	Native	18.5457	11.777	35.0851	795.552	34.939	1.372	33.567	22.5512	9.6105	28.1458	8.48017	899	125	47	30.6018	301	164	192	167
Ambrosia trifida	-97.2721	32.7618	United States of America	8	Native	18.8577	12.5234	35.6275	821.909	35.954	0.803	35.151	23.0373	8.491	28.8127	8.491	852	120	46	30.8298	291	151	192	151
Ambrosia trifida	-95.7476	29.9487	United States of America	4	Native	20.0973	12.0791	40.0699	676.257	34.474	4.329	30.145	21.1302	16.0313	27.983	11.3702	1129	129	68	20.7233	330	226	271	260
Ambrosia trifida	-95.7477	29.9484	United States of America	4	Native	20.0973	12.0791	40.0699	676.257	34.474	4.329	30.145	21.1302	16.0313	27.983	11.3702	1129	129	68	20.7233	330	226	271	260
Ambrosia trifida	-96.1544	30.327	United States of America	50	Native	19.7653	12.4664	38.8495	714.592	35.269	3.18	32.089	21.1203	11.9483	28.0888	10.6048	1045	123	57	22.6823	308	227	227	233
Ambrosia trifida	-105.298	40.0501	United States of America	23	Native	9.17308	15.9733	41.6243	816.728	29.82	-8.555	38.375	12.6152	-0.235667	19.7447	-0.235667	465	69	16	41.6582	177	53	140	53
Ambrosia trifida	-95.747	29.9491	United States of America	8	Native	20.0973	12.0791	40.0699	676.257	34.474	4.329	30.145	21.1302	16.0313	27.983	11.3702	1129	129	68	20.7233	330	226	271	260
Ambrosia trifida	-96.7287	32.8198	United States of America	3	Native	18.784	11.7891	34.8357	805.916	35.217	1.375	33.842	22.8917	9.65483	28.5107	8.60083	947	130	50	30.0713	319	176	202	177
Ambrosia trifida	-95.3203	30.293	United States of America	4	Native	19.4328	12.1857	40.2712	682.467	34.046	3.787	30.259	25.9238	15.5285	27.4933	10.713	1226	137	80	17.7284	356	253	308	284
Ambrosia trifida	-95.0084	30.6291	United States of America	4	Native	19.3248	12.1722	40.0783	684.857	34.279	3.908	30.371	22.7157	15.0698	27.4632	10.6315	1235	139	80	17.6845	356	268	295	303
Ambrosia trifida	-95.7473	29.9491	United States of America	198	Native	20.0973	12.0791	40.0699	676.257	34.474	4.329	30.145	21.1302	16.0313	27.983	11.3702	1129	129	68	20.7233	330	226	271	260
Ambrosia trifida	-97.7524	30.2651	United States of America	27	Native	19.638	11.6631	37.7092	705.367	34.585	3.656	30.929	23.2357	12.2897	27.9693	10.6003	830	120	47	33.3727	284	152	200	153
Ambrosia trifida	-95.7454	29.7228	United States of America	16	Native	20.3707	11.6649	39.7482	661.992	34.351	5.004	29.347	26.557	16.274	28.0813	11.8318	1112	127	62	21.1001	322	208	300	241
Ambrosia trifida	-97.7436	30.2618	United States of America	4	Native	20.1485	12.097	38.5071	708.695	35.271	3.856	31.415	23.7917	12.8047	28.5093	11.0718	831	121	47	33.9968	285	152	198	153
Ambrosia trifida	-93.9487	29.6996	United States of America	195	Native	20.056	8.95458	34.6758	635.834	32.1037	6.28	25.8237	27.1417	16.2367	27.4667	11.8754	1395	158	77	22.3977	438	243	420	318
Ambrosia trifida	-94.3899	29.5631	United States of America	1331	Native	20.2044	8.79976	33.946	641.908	32.1229	6.2	25.9229	27.3495	16.3414	27.6729	11.9229	1284	159	72	23.5371	401	223	373	288
Ambrosia trifida	-97.8027	30.2446	United States of America	9	Native	19.8313	12.3057	38.8866	709.98	35.083	3.438	31.645	23.4723	12.4647	28.2105	10.7433	843	123	48	34.0181	290	153	202	155
Ambrosia trifida	-96.7121	32.8338	United States of America	1	Native	18.7535	11.8179	34.732	811.841	35.266	1.24	34.026	22.9152	9.54467	28.5427	8.4705	962	134	50	30.6946	326	176	208	176
Ambrosia trifida	-97.8186	32.2479	United States of America	38	Native	18.2373	14.5214	40.0823	795.25	35.835	-0.394	36.229	22.3795	9.22617	27.8103	8.1565	818	127	42	36.6216	296	137	191	137
Ambrosia trifida	-97.0296	28.8242	United States of America	50	Native	21.3172	11.5408	40.9075	613.165	34.465	6.253	28.212	27.022	14.7545	28.3957	13.3478	947	140	39	38.4401	311	150	273	164
Ambrosia trifida	-96.7273	33.0506	United States of America	4	Native	18.5799	12.2029	35.2808	821.023	35.363	0.775	34.588	22.7955	8.17483	28.4807	8.17483	990	142	50	32.1047	340	176	217	176
Ambrosia trifida	-95.6369	29.7508	United States of America	3	Native	20.3925	11.3471	39.3955	652.044	34.083	5.28	28.803	26.5053	16.4112	28.0043	11.9855	1130	128	64	20.6147	326	213	303	249
Ambrosia trifida	-95.6366	29.7507	United States of America	4	Native	20.3925	11.3471	39.3955	652.044	34.083	5.28	28.803	26.5053	16.4112	28.0043	11.9855	1130	128	64	20.6147	326	213	303	249
Ambrosia trifida	-95.6369	29.7507	United States of America	5	Native	20.3925	11.3471	39.3955	652.044	34.083	5.28	28.803	26.5053	16.4112	28.0043	11.9855	1130	128	64	20.6147	326	213	303	249
Ambrosia trifida	-95.6368	29.7501	United States of America	6	Native	20.3925	11.3471	39.3955	652.044	34.083	5.28	28.803	26.5053	16.4112	28.0043	11.9855	1130	128	64	20.6147	326	213	303	249
Ambrosia trifida	-95.6369	29.7503	United States of America	6	Native	20.3925	11.3471	39.3955	652.044	34.083	5.28	28.803	26.5053	16.4112	28.0043	11.9855	1130	128	64	20.6147	326	213	303	249
Ambrosia trifida	-95.6366	29.7506	United States of America	4	Native	20.3925	11.3471	39.3955	652.044	34.083	5.28	28.803	26.5053	16.4112	28.0043	11.9855	1130	128	64	20.6147	326	213	303	249
Ambrosia trifida	-95.6366	29.7506	United States of America	3	Native	20.3925	11.3471	39.3955	652.044	34.083	5.28	28.803	26.5053	16.4112	28.0043	11.9855	1130	128	64	20.6147	326	213	303	249
Ambrosia trifida	-95.6365	29.7509	United States of America	5	Native	20.3925	11.3471	39.3955	652.044	34.083	5.28	28.803	26.5053	16.4112	28.0043	11.9855	1130	128	64	20.6147	326	213	303	249
Ambrosia trifida	-95.6668	29.7454	United States of America	12459	Native	20.3707	11.6649	39.7482	661.992	34.351	5.004	29.347	26.557	16.274	28.0813	11.8318	1112	127	62	21.1001	322	208	300	241
Ambrosia trifida	-95.6369	29.7508	United States of America	6	Native	20.3925	11.3471	39.3955	652.044	34.083	5.28	28.803	26.5053	16.4112	28.0043	11.9855	1130	128	64	20.6147	326	213	303	249
Ambrosia trifida	-93.0585	34.4604	United States of America	28818	Native	16.4429	13.483	37.9365	822.243	34.074	-1.467	35.541	16.3337	22.3273	26.3663	6.03467	1417	154	84	18.6315	429	302	319	312
Ambrosia trifida	-90.7981	35.9114	United States of America	5846	Native	15.3834	11.7555	32.8926	886.994	33.144	-2.595	35.739	15.3908	26.0607	26.0607	4.0535	1205	128	74	20.1483	376	236	236	289
Ambrosia trifida	-90.7981	35.9114	United States of America	5846	Native	15.3834	11.7555	32.8926	886.994	33.144	-2.595	35.739	15.3908	26.0607	26.0607	4.0535	1205	128	74	20.1483	376	236	236	289
Ambrosia trifida	-88.4175	42.8502	United States of America	757	Native	7.93288	11.0989	27.266	1067.14	28.023	-12.683	40.706	19.575	-5.91967	20.562	-5.91967	857	105	29	36.0934	303	111	302	111
Ambrosia trifida	-88.4175	42.8502	United States of America	757	Native	7.93288	11.0989	27.266	1067.14	28.023	-12.683	40.706	19.575	-5.91967	20.562	-5.91967	857	105	29	36.0934	303	111	302	111
Ambrosia trifida	-92.2856	34.9763	United States of America	NA	Native	16.0262	12.4008	35.435	835.953	33.239	-1.757	34.996	16.0807	25.4192	26.0827	5.343	1283	137	80	19.3022	384	261	265	294
Ambrosia trifida	-97.6109	30.4593	United States of America	1	Native	19.6161	12.7284	39.3593	720.684	35.177	2.838	32.339	23.3007	12.1293	28.119	10.3857	849	118	48	32.8912	283	161	192	161
Ambrosia trifida	-87.96	42.2483	United States of America	NA	Native	9.11804	10.5843	27.2026	1028.51	28.348	-10.561	38.909	21.3762	-4.12733	21.3762	-4.12733	888	104	33	30.8951	295	132	295	132
Ambrosia trifida	-95.5914	29.5985	United States of America	NA	Native	20.7284	11.5363	39.7969	655.595	34.454	5.466	28.988	26.8858	16.6583	28.3523	12.2695	1148	132	64	21.8929	341	211	322	243
Ambrosia trifida	-97.1634	33.378	United States of America	3	Native	17.7975	12.8455	35.9637	841.538	35.293	-0.425	35.718	21.88	7.2385	27.9958	7.2385	978	142	49	33.9059	337	165	219	165
Ambrosia trifida	-86.1767	41.5997	United States of America	55	Native	9.75925	10.7628	28.4325	999.389	28.896	-8.958	37.854	21.7448	-1.467	21.7448	-3.045	986	105	47	21.1943	295	175	295	178
Ambrosia trifida	-95.492	29.8832	United States of America	8	Native	20.648	11.6786	40.7061	648.775	34.282	5.592	28.69	26.8163	16.8042	28.2165	12.2825	1171	129	68	20.4959	347	223	319	254
Ambrosia trifida	-97.8391	30.1295	United States of America	4	Native	19.4476	12.6068	39.3055	715.389	34.934	2.86	32.074	23.1053	12.0298	27.9065	10.3022	855	123	49	33.7698	294	154	209	157
Ambrosia trifida	-95.7475	29.9491	United States of America	35	Native	20.0973	12.0791	40.0699	676.257	34.474	4.329	30.145	21.1302	16.0313	27.983	11.3702	1129	129	68	20.7233	330	226	271	260
Ambrosia trifida	-94.9905	39.1701	United States of America	28151	Native	12.3046	11.9482	30.0117	1014.03	31.915	-7.897	39.812	22.2122	-0.738667	24.4858	-0.738667	1006	133	27	44.4678	371	97	335	97
Ambrosia trifida	-96.2935	30.5528	United States of America	137	Native	19.7772	12.1238	38.2887	715.094	35.095	3.431	31.664	23.2942	28.2072	28.2072	10.6138	1029	124	55	24.8021	309	210	210	230
Ambrosia trifida	-94.2356	36.3796	United States of America	16	Native	13.9985	12.7677	34.3404	887.47	32.062	-5.118	37.18	18.5475	2.67967	24.6803	2.67967	1161	128	52	25.4883	362	193	289	193
Ambrosia trifida	-95.5279	33.6485	United States of America	45	Native	17.1213	12.8447	36.3008	826.392	34.376	-1.008	35.384	16.7753	6.69117	27.0743	6.69117	1158	145	58	24.6484	352	226	248	226
Ambrosia trifida	-97.0653	32.6235	United States of America	13	Native	18.6835	12.0074	35.2175	803.744	35.284	1.189	34.095	22.7223	9.668	28.3757	8.51433	877	124	46	31.5277	297	158	187	160
Ambrosia trifida	-96.7048	33.0838	United States of America	3	Native	18.1875	12.387	35.5979	823.662	35.129	0.332	34.797	22.3138	7.76867	28.1223	7.76867	999	145	50	32.5457	343	177	219	177
Ambrosia trifida	-97.8002	30.2447	United States of America	4	Native	19.8313	12.3057	38.8866	709.98	35.083	3.438	31.645	23.4723	12.4647	28.2105	10.7433	843	123	48	34.0181	290	153	202	155
Ambrosia trifida	-97.7304	30.5054	United States of America	22	Native	19.3318	12.4857	38.6194	726.594	34.831	2.501	32.33	23.0902	10.0362	27.9298	10.0362	845	117	48	32.0831	281	160	190	160
Ambrosia trifida	-98.4856	29.4738	United States of America	8	Native	20.5327	12.1294	39.9599	676.091	34.784	4.43	30.354	24.1403	13.5307	28.4328	11.7982	796	112	43	34.9926	275	132	211	134
Ambrosia trifida	-90.676	41.3383	United States of America	27816	Native	9.74312	11.2408	27.7399	1078.56	29.436	-11.086	40.522	22.4215	-4.35	22.4215	-4.35	922	113	29	37.7088	325	113	325	113
Ambrosia trifida	-95.2018	29.7745	United States of America	3	Native	20.6599	10.565	38.6487	634.217	33.567	6.231	27.336	26.7302	16.9098	28.0613	12.4768	1261	154	71	22.955	387	231	362	270
Ambrosia trifida	-97.6743	30.2859	United States of America	171	Native	20.1485	12.097	38.5071	708.695	35.271	3.856	31.415	23.7917	12.8047	28.5093	11.0718	831	121	47	33.9968	285	152	198	153
Ambrosia trifida	-97.6789	31.0878	United States of America	197	Native	19.1826	12.9518	38.5689	750.458	35.276	1.695	33.581	23.0015	10.6687	28.1018	9.62633	781	111	36	33.2128	276	144	168	153
Ambrosia trifida	-98.4808	29.4791	United States of America	4	Native	20.5327	12.1294	39.9599	676.091	34.784	4.43	30.354	24.1403	13.5307	28.4328	11.7982	796	112	43	34.9926	275	132	211	134
Ambrosia trifida	-83.6523	41.031	United States of America	24	Native	9.93279	10.8099	28.762	995.092	29.041	-8.543	37.584	19.6892	-1.41233	21.8227	-2.77217	907	101	48	23.7104	295	167	289	168
Ambrosia trifida	-97.748	30.2337	United States of America	5	Native	19.9777	12.384	38.8579	713.744	35.291	3.421	31.87	23.6118	12.5732	28.3902	10.8327	840	122	48	34.0632	289	152	201	155
Ambrosia trifida	-88.8152	34.5364	United States of America	11	Native	15.5888	12.5438	37.274	800.855	32.189	-1.464	33.653	15.5912	21.1915	25.2195	5.39283	1463	158	84	21.1083	443	265	299	401
Ambrosia trifida	-98.5916	34.0744	United States of America	5	Native	17.171	14.2397	36.7496	892.987	36.299	-2.449	38.748	21.6403	5.9325	28.0167	5.9325	739	105	28	41.6476	264	102	196	102
Ambrosia trifida	-82.4398	35.2398	United States of America	28706	Native	12.7983	12.2718	39.1209	718.521	28.263	-3.106	31.369	5.05233	13.4837	21.5205	3.74	1604	160	116	8.25278	422	384	413	389
Ambrosia trifida	-92.1982	41.3365	United States of America	NA	Native	9.91542	11.5307	27.7814	1093.94	30.091	-11.414	41.505	22.8383	-4.34133	22.8383	-4.34133	888	113	22	44.3312	319	83	319	83
Ambrosia trifida	-81.8608	40.3424	United States of America	100	Native	10.0853	11.6166	31.9146	923.224	28.445	-7.954	36.399	19.0383	-1.76533	21.1077	-1.76533	1007	109	56	20.828	318	190	312	190
Ambrosia trifida	-97.7713	30.2623	United States of America	4	Native	19.638	11.6631	37.7092	705.367	34.585	3.656	30.929	23.2357	12.2897	27.9693	10.6003	830	120	47	33.3727	284	152	200	153
Ambrosia trifida	-97.9101	30.242	United States of America	1200	Native	19.3676	12.3283	38.8735	712.535	34.676	2.962	31.714	23.0363	11.963	27.7913	10.2512	848	122	48	33.7481	290	154	205	155
Ambrosia trifida	-99.7972	32.2156	United States of America	7	Native	17.5623	13.8673	39.1777	796.81	34.57	-0.826	35.396	23.2397	7.4295	27.0707	7.4295	642	90	25	41.7644	223	85	195	85
Ambrosia trifida	-97.068	33.0136	United States of America	50	Native	18.3738	12.2973	35.3077	823.011	35.332	0.503	34.829	22.5018	7.98417	28.3257	7.98417	925	134	48	32.6395	318	159	208	159
Ambrosia trifida	-97.4416	32.6646	United States of America	142	Native	18.2493	12.8073	36.5347	807.627	35.315	0.26	35.055	22.2798	9.19917	28.0075	8.0465	824	117	43	32.0577	288	142	192	143
Ambrosia trifida	-81.0369	35.2475	United States of America	7	Native	15.4894	12.4366	37.8679	771.181	31.808	-1.034	32.842	7.32333	10.842	24.8997	5.8155	1158	118	76	11.1026	318	264	305	290
Ambrosia trifida	-88.1994	40.1046	United States of America	1139	Native	11.0196	11.1002	28.5373	1027.82	30.117	-8.78	38.897	21.174	-2.3245	23.1478	-2.3245	1006	115	46	26.5486	327	164	317	164
Ambrosia trifida	-81.0372	35.2477	United States of America	4	Native	15.4894	12.4366	37.8679	771.181	31.808	-1.034	32.842	7.32333	10.842	24.8997	5.8155	1158	118	76	11.1026	318	264	305	290
Ambrosia trifida	-83.981	30.529	United States of America	8	Native	19.3896	13.0449	45.2728	619.375	32.931	4.117	28.814	26.6472	20.2612	26.6472	11.4823	1441	175	68	25.4856	478	260	478	363
Ambrosia trifida	-95.6258	29.7202	United States of America	4	Native	20.7857	11.6389	40.1148	653.834	34.543	5.529	29.014	26.921	16.7672	28.3857	12.3342	1138	130	63	21.3286	334	212	311	246
Ambrosia trifida	-96.7538	32.7642	United States of America	65	Native	19.0928	11.7222	34.5593	813.831	35.573	1.654	33.919	23.2698	9.85233	28.9208	8.81467	934	129	49	30.7301	317	169	203	171
Ambrosia trifida	139.45	35.6534	Japan	5	Invasive	14.8413	8.56992	27.9296	785.337	30.046	-0.638	30.684	21.9073	5.252	24.4727	5.252	1527	206	46	46.7164	577	152	552	152
Ambrosia trifida	-95.9178	33.6426	United States of America	4	Native	17.1456	12.6439	35.7668	827.474	34.346	-1.005	35.351	21.1457	6.6355	27.0907	6.6355	1111	148	55	28.5437	355	206	243	206
Ambrosia trifida	-96.811	33.0529	United States of America	4	Native	18.5585	12.0956	35.0262	821.237	35.315	0.782	34.533	22.7647	8.1535	28.46	8.1535	976	140	49	32.3067	336	171	216	171
Ambrosia trifida	-95.5879	29.5882	United States of America	NA	Native	20.7284	11.5363	39.7969	655.595	34.454	5.466	28.988	26.8858	16.6583	28.3523	12.2695	1148	132	64	21.8929	341	211	322	243
Ambrosia trifida	-97.3919	30.1093	United States of America	45	Native	19.7419	12.7817	39.524	713.937	35.401	3.062	32.339	23.2233	12.2127	28.1228	10.5883	894	123	49	33.0016	294	167	202	172
Ambrosia trifida	-84.2127	37.6453	United States of America	28359	Native	12.7741	12.2993	35.5647	848.578	30.017	-4.566	34.583	20.8953	13.9378	22.9602	1.97517	1187	124	74	14.712	344	264	320	265
Ambrosia trifida	-82.4686	35.5583	United States of America	28677	Native	12.28	12.8514	39.9373	733.409	28.151	-4.028	32.179	11.9477	8.0835	21.1532	3.015	1333	135	94	10.8304	360	298	353	318
Ambrosia trifida	-98.5416	29.5294	United States of America	194	Native	20.2642	12.198	40.0328	677.504	34.597	4.127	30.47	23.879	13.234	28.1937	11.5207	815	113	43	34.3736	279	137	218	137
Ambrosia trifida	-81.3481	41.2166	United States of America	27816	Native	9.46879	10.7584	29.763	939.402	27.758	-8.389	36.147	18.5988	-1.3035	20.7252	-2.48	997	99	56	16.7768	289	197	286	198
Ambrosia trifida	-84.3675	33.7278	United States of America	9	Native	16.6372	11.5414	36.6883	749.69	31.937	0.479	31.458	8.75583	21.8478	25.6552	7.1	1286	141	82	16.1039	387	272	316	351
Ambrosia trifida	-96.9215	32.6371	United States of America	38	Native	18.5457	11.777	35.0851	795.552	34.939	1.372	33.567	22.5512	9.6105	28.1458	8.48017	899	125	47	30.6018	301	164	192	167
Ambrosia trifida	-96.9188	32.6363	United States of America	45	Native	18.5457	11.777	35.0851	795.552	34.939	1.372	33.567	22.5512	9.6105	28.1458	8.48017	899	125	47	30.6018	301	164	192	167
Ambrosia trifida	-90.4426	35.5551	United States of America	941	Native	15.7934	11.3976	32.8385	869.487	32.963	-1.745	34.708	15.8857	26.2073	26.2073	4.661	1235	133	78	20.9126	388	245	245	307
Ambrosia trifida	-90.4426	35.5551	United States of America	5284	Native	15.7934	11.3976	32.8385	869.487	32.963	-1.745	34.708	15.8857	26.2073	26.2073	4.661	1235	133	78	20.9126	388	245	245	307
Ambrosia trifida	-97.4568	35.2055	United States of America	5	Native	16.0689	12.7472	33.8896	901.936	34.452	-3.162	37.614	20.7648	4.65133	26.9545	4.65133	906	133	33	38.7675	322	118	244	118
Ambrosia trifida	-97.7436	30.3479	United States of America	3	Native	19.8585	12.1841	38.649	711.112	35.022	3.497	31.525	23.5277	12.4735	28.242	10.7412	837	120	47	33.8049	285	154	196	154
Ambrosia trifida	-75.3955	40.2108	United States of America	3	Native	11.2079	11.5354	32.058	910.727	29.574	-6.409	35.983	21.6998	-0.183	22.292	-0.183	1123	110	73	12.3582	315	247	308	247
Ambrosia trifida	-86.724	36.1197	United States of America	78	Native	15.0967	12.7817	35.9713	863.457	32.568	-2.965	35.533	14.9143	21.2008	25.4803	4.062	1259	132	75	15.364	365	256	294	319
Ambrosia trifida	-92.9628	30.068	United States of America	29407	Native	19.981	10.1444	37.7734	641.968	32.641	5.785	26.856	27.0835	16.208	27.4855	11.7537	1470	148	90	17.735	438	279	425	355
Ambrosia trifida	-92.8059	30.1714	United States of America	29407	Native	19.8044	10.8736	38.9176	655.262	32.996	5.056	27.94	26.127	15.9813	27.4312	11.3983	1517	147	97	14.2432	423	307	409	379
Ambrosia trifida	-81.0379	35.2479	United States of America	4	Native	15.4894	12.4366	37.8679	771.181	31.808	-1.034	32.842	7.32333	10.842	24.8997	5.8155	1158	118	76	11.1026	318	264	305	290
Ambrosia trifida	-81.0358	35.2483	United States of America	4	Native	15.4894	12.4366	37.8679	771.181	31.808	-1.034	32.842	7.32333	10.842	24.8997	5.8155	1158	118	76	11.1026	318	264	305	290
Ambrosia trifida	-96.6475	33.0477	United States of America	4	Native	18.3127	12.3372	35.554	821.067	35.147	0.447	34.7	22.4668	7.92017	28.2213	7.92017	994	143	50	32.0713	340	179	214	179
Ambrosia trifida	-98.4868	29.4032	United States of America	5	Native	20.635	12.2706	40.2737	672.694	34.934	4.466	30.468	24.2265	13.6785	28.4843	11.9377	769	108	39	35.2235	265	127	202	131
Ambrosia trifida	-96.9218	32.6346	United States of America	NA	Native	18.5457	11.777	35.0851	795.552	34.939	1.372	33.567	22.5512	9.6105	28.1458	8.48017	899	125	47	30.6018	301	164	192	167
Ambrosia trifida	-78.7856	34.7455	United States of America	4	Native	16.4265	13.0096	40.2861	741.523	32.303	0.01	32.293	25.394	12.2228	25.394	7.05983	1207	149	72	23.5679	397	228	397	274
Ambrosia trifida	-86.1644	39.8654	United States of America	28030	Native	11.2717	11.1643	29.49	986.669	30.044	-7.814	37.858	20.9412	-1.46717	23.0255	-1.46717	1005	113	56	21.3763	314	188	302	188
Ambrosia trifida	-96.9208	32.6338	United States of America	155	Native	18.5457	11.777	35.0851	795.552	34.939	1.372	33.567	22.5512	9.6105	28.1458	8.48017	899	125	47	30.6018	301	164	192	167
Ambrosia trifida	-96.736	32.8364	United States of America	2840	Native	18.7535	11.8179	34.732	811.841	35.266	1.24	34.026	22.9152	9.54467	28.5427	8.4705	962	134	50	30.6946	326	176	208	176
Ambrosia trifida	-97.8665	30.2155	United States of America	9	Native	19.3676	12.3283	38.8735	712.535	34.676	2.962	31.714	23.0363	11.963	27.7913	10.2512	848	122	48	33.7481	290	154	205	155
Ambrosia trifida	-98.4108	29.3537	United States of America	7	Native	20.3565	12.2516	40.1468	674.72	34.663	4.146	30.517	23.9263	13.3553	28.2412	11.6352	775	108	39	34.5719	265	129	203	134
Ambrosia trifida	-96.225	41.1327	United States of America	3	Native	10.2552	12.484	29.7047	1091.79	30.577	-11.45	42.027	21.0873	-3.82183	23.236	-3.82183	788	119	19	52.2533	318	62	295	62
Ambrosia trifida	-97.6143	30.4362	United States of America	8	Native	19.6161	12.7284	39.3593	720.684	35.177	2.838	32.339	23.3007	12.1293	28.119	10.3857	849	118	48	32.8912	283	161	192	161
Ambrosia trifida	-96.7951	33.0859	United States of America	NA	Native	18.1661	12.3034	35.2958	827.184	35.154	0.296	34.858	22.2875	7.71583	28.1558	7.71583	989	143	49	32.8244	341	172	219	172
Ambrosia trifida	-84.2903	33.782	United States of America	7	Native	16.4293	11.4825	36.7076	747.036	31.743	0.462	31.281	8.57417	16.9783	25.422	6.92833	1309	143	85	15.5491	392	277	318	359
Ambrosia trifida	-97.8106	30.4849	United States of America	3	Native	19.357	12.2531	38.5815	715.023	34.585	2.826	31.759	23.0578	10.1872	27.7918	10.1872	838	119	47	33.0367	283	155	193	155
Ambrosia trifida	-73.9648	40.6725	United States of America	6	Native	12.2306	9.19366	27.4109	898.309	29.4228	-4.11739	33.5402	22.6274	1.11594	23.2757	1.11594	1191	113	77	10.4803	324	265	315	265
Ambrosia trifida	-92.9337	30.1679	United States of America	29407	Native	19.815	10.9833	39.229	655.709	32.959	4.961	27.998	26.1672	16.0002	27.4713	11.4212	1489	146	92	15.2088	420	295	406	371
Ambrosia trifida	-96.1493	33.5518	United States of America	35	Native	17.2286	12.5589	35.7224	826.699	34.37	-0.787	35.157	21.2673	6.74283	27.1888	6.74283	1105	150	54	29.337	358	205	241	205
Ambrosia trifida	-88.2016	40.0834	United States of America	8	Native	11.0196	11.1002	28.5373	1027.82	30.117	-8.78	38.897	21.174	-2.3245	23.1478	-2.3245	1006	115	46	26.5486	327	164	317	164
Ambrosia trifida	-96.6726	33.0572	United States of America	4	Native	18.5799	12.2029	35.2808	821.023	35.363	0.775	34.588	22.7955	8.17483	28.4807	8.17483	990	142	50	32.1047	340	176	217	176
Ambrosia trifida	-96.6111	39.1614	United States of America	3009	Native	12.4871	12.9611	31.3274	1036.14	32.743	-8.63	41.373	22.5332	-0.770167	24.9655	-0.770167	886	134	22	51.7762	365	72	321	72
Ambrosia trifida	-95.7993	35.5626	United States of America	28677	Native	15.722	12.9097	34.5393	886.765	33.898	-3.479	37.377	20.116	4.38567	26.3627	4.38567	1063	141	43	32.5673	354	161	249	161
Ambrosia trifida	-95.7471	29.9486	United States of America	35	Native	20.0973	12.0791	40.0699	676.257	34.474	4.329	30.145	21.1302	16.0313	27.983	11.3702	1129	129	68	20.7233	330	226	271	260
Ambrosia trifida	-95.2434	38.9557	United States of America	23	Native	12.8231	11.997	30.082	1016.67	32.29	-7.591	39.881	22.7315	-0.255167	24.9998	-0.255167	1001	140	30	44.371	374	103	334	103
Ambrosia trifida	-74.5012	40.6522	United States of America	NA	Native	10.7865	11.7734	32.5089	901.961	29.266	-6.95	36.216	21.0983	-0.533333	21.7545	-0.533333	1276	130	79	11.9665	358	277	350	277
Ambrosia trifida	-96.5993	39.1576	United States of America	8545	Native	12.4871	12.9611	31.3274	1036.14	32.743	-8.63	41.373	22.5332	-0.770167	24.9655	-0.770167	886	134	22	51.7762	365	72	321	72
Ambrosia trifida	-97.3017	35.2298	United States of America	5	Native	15.7007	12.691	34.1956	883.231	33.824	-3.289	37.113	20.1932	4.4525	26.323	4.4525	931	136	35	38.1238	328	127	237	127
Ambrosia trifida	-83.2192	35.8545	United States of America	NA	Native	13.6214	13.6675	40.5744	773.67	30.406	-3.279	33.685	21.0837	14.3913	22.9742	3.88183	1179	118	65	15.3354	335	235	319	294
Ambrosia trifida	-83.8027	36.2026	United States of America	NA	Native	13.2812	13.6337	39.4927	809.935	30.486	-4.036	34.522	21.0633	14.1552	23.0698	3.05067	1239	124	76	13.3175	346	260	329	307
Ambrosia trifida	-76.4686	39.3124	United States of America	12	Native	13.425	10.1086	29.6606	895.2	30.6917	-3.38929	34.081	22.1266	2.2873	24.3548	2.2873	1116	107	74	11.1206	308	250	306	250
Ambrosia trifida	-97.8183	30.6958	United States of America	14	Native	18.9471	12.568	38.5285	732.634	34.605	1.985	32.62	22.7163	9.6025	27.6417	9.6025	835	115	47	31.4744	276	159	184	159
Ambrosia trifida	-89.4905	34.5481	United States of America	11	Native	15.8264	12.7519	37.5001	806.374	32.55	-1.455	34.005	15.7508	21.458	25.5518	5.56583	1448	153	84	19.1585	434	269	307	384
Ambrosia trifida	-96.6598	33.1983	United States of America	5	Native	17.9447	12.5367	35.8436	825.067	35.021	0.045	34.976	22.0612	7.51917	27.903	7.51917	1011	147	50	32.7077	346	181	219	181
Ambrosia trifida	-96.6608	33.1999	United States of America	8	Native	17.9447	12.5367	35.8436	825.067	35.021	0.045	34.976	22.0612	7.51917	27.903	7.51917	1011	147	50	32.7077	346	181	219	181
Ambrosia trifida	-97.8667	30.2165	United States of America	NA	Native	19.3676	12.3283	38.8735	712.535	34.676	2.962	31.714	23.0363	11.963	27.7913	10.2512	848	122	48	33.7481	290	154	205	155
Ambrosia trifida	-96.5438	34.9329	United States of America	4	Native	15.971	13.0122	35.254	864.133	33.912	-2.998	36.91	20.2473	4.95283	26.369	4.95283	1023	138	42	34.1269	349	151	242	151
Ambrosia trifida	-94.6625	38.8508	United States of America	19	Native	12.6561	11.8946	29.8656	1009.35	32.078	-7.749	39.827	22.4703	-0.336	24.7513	-0.336	1018	135	32	42.0324	366	109	328	109
Ambrosia trifida	-97.3865	37.7251	United States of America	5	Native	14.0547	12.4943	31.0116	1008.27	34.192	-6.097	40.289	23.8198	1.30583	26.3018	1.30583	806	116	22	45.3835	311	77	280	77
Ambrosia trifida	-98.6028	29.4862	United States of America	11	Native	20.3995	12.4827	40.5811	677.387	34.8	4.04	30.76	24.0445	13.3925	28.2973	11.6332	778	108	41	34.5584	266	130	207	130
Ambrosia trifida	-95.6172	29.374	United States of America	NA	Native	20.2961	11.0747	39.0228	644.837	33.636	5.256	28.38	27.5972	16.2088	27.7577	11.9808	1215	149	67	24.8787	372	212	358	250
Ambrosia trifida	-82.2906	35.6442	United States of America	69	Native	11.8467	12.6263	39.9567	717.404	27.443	-4.157	31.6	11.3972	7.86567	20.5378	2.80783	1364	138	98	10.3009	371	307	360	318
Ambrosia trifida	-94.6235	38.8179	United States of America	9	Native	12.3655	11.8892	30.012	1001.32	31.67	-7.945	39.615	22.0602	-0.553333	24.349	-0.553333	1017	137	33	41.7821	362	110	327	110
Ambrosia trifida	-90.0964	29.9768	United States of America	4	Native	20.6895	11.083	40.4563	622.785	33.367	5.972	27.395	27.9022	17.138	27.9022	12.7288	1595	168	79	16.6593	469	327	469	404
Ambrosia trifida	-97.4175	38.1303	United States of America	6	Native	13.21	12.8496	31.4486	1018.35	33.75	-7.109	40.859	23.0275	0.4045	25.6535	0.4045	806	118	18	48.4363	318	72	286	72
Ambrosia trifida	-75.3563	40.14	United States of America	1100	Native	11.7414	11.3282	31.6987	911.818	29.96	-5.777	35.737	22.1953	0.3255	22.8315	0.3255	1129	112	73	12.3178	318	249	309	249
Ambrosia trifida	-90.0628	35.262	United States of America	4	Native	15.6963	11.1156	32.7797	846.756	32.456	-1.454	33.91	15.6353	21.5618	25.8883	4.86733	1299	139	75	21.1451	403	241	267	338
Ambrosia trifida	-96.992	32.6164	United States of America	3	Native	18.5457	11.777	35.0851	795.552	34.939	1.372	33.567	22.5512	9.6105	28.1458	8.48017	899	125	47	30.6018	301	164	192	167
Ambrosia trifida	-73.7017	41.2322	United States of America	6	Native	10.1621	11.0718	30.7406	910.455	28.544	-7.473	36.017	9.03917	-1.2785	21.2668	-1.2785	1264	119	80	9.57665	338	277	320	277
Ambrosia trifida	-97.7849	30.3715	United States of America	10	Native	19.3568	11.6868	37.6618	707.203	34.305	3.274	31.031	22.965	11.98	27.7092	10.2918	832	119	47	33.0804	282	153	198	153
Ambrosia trifida	-97.7849	30.3716	United States of America	138	Native	19.3568	11.6868	37.6618	707.203	34.305	3.274	31.031	22.965	11.98	27.7092	10.2918	832	119	47	33.0804	282	153	198	153
Ambrosia trifida	-91.14	41.6642	United States of America	217	Native	9.62896	11.4014	27.521	1094.11	29.633	-11.795	41.428	22.4623	-4.70617	22.4623	-4.70617	926	111	29	38.9981	327	110	327	110
Ambrosia trifida	-85.4927	40.4749	United States of America	9	Native	9.94629	11.0401	29.1065	992.411	28.815	-9.115	37.93	19.6748	-2.87367	21.7103	-2.87367	962	103	51	21.7927	302	177	292	177
Ambrosia trifida	-96.8193	30.6592	United States of America	3	Native	19.4469	11.9292	38.1392	706.524	34.613	3.335	31.278	23.0225	27.8265	27.8265	10.4067	946	124	47	29.2099	301	191	191	204
Ambrosia trifida	-97.7912	30.2006	United States of America	7	Native	19.8313	12.3057	38.8866	709.98	35.083	3.438	31.645	23.4723	12.4647	28.2105	10.7433	843	123	48	34.0181	290	153	202	155
Ambrosia trifida	-97.9665	29.5637	United States of America	7	Native	20.2358	12.8173	40.7181	681.789	35.267	3.789	31.478	23.7853	13.1023	28.2375	11.4427	848	119	46	34.3666	290	151	207	156
Ambrosia trifida	-97.7436	30.2617	United States of America	4	Native	20.1485	12.097	38.5071	708.695	35.271	3.856	31.415	23.7917	12.8047	28.5093	11.0718	831	121	47	33.9968	285	152	198	153
Ambrosia trifida	-82.7633	36.8684	United States of America	49	Native	11.7943	12.4601	37.3851	801.56	28.485	-4.844	33.329	19.5293	12.6948	21.4463	1.64067	1176	116	77	11.3465	333	257	316	280
Ambrosia trifida	-96.7061	32.7052	United States of America	4	Native	18.6267	11.8748	35.1857	801.091	35.074	1.325	33.749	22.6472	9.59633	28.3145	8.52733	934	128	50	29.9393	311	177	195	178
Ambrosia trifida	-90.0927	29.9743	United States of America	4	Native	20.6895	11.083	40.4563	622.785	33.367	5.972	27.395	27.9022	17.138	27.9022	12.7288	1595	168	79	16.6593	469	327	469	404
Ambrosia trifida	-94.6251	38.8593	United States of America	43	Native	12.6561	11.8946	29.8656	1009.35	32.078	-7.749	39.827	22.4703	-0.336	24.7513	-0.336	1018	135	32	42.0324	366	109	328	109
Ambrosia trifida	-97.393	35.1881	United States of America	NA	Native	15.8505	12.6689	33.8886	895.212	34.114	-3.27	37.384	20.4627	4.5105	26.645	4.5105	918	135	34	38.3502	324	123	240	123
Ambrosia trifida	-95.8001	29.5283	United States of America	NA	Native	20.444	12.0051	40.2679	663.245	34.556	4.743	29.813	26.5737	16.2957	28.099	11.8635	1115	132	61	22.857	329	203	308	232
Ambrosia trifida	-75.9444	38.9169	United States of America	2	Native	12.9582	11.1547	32.5143	868.34	30.33	-3.977	34.307	22.9152	8.75533	23.5098	2.07383	1120	107	76	11.0197	309	252	306	257
Ambrosia trifida	-97.8271	30.696	United States of America	212	Native	18.9471	12.568	38.5285	732.634	34.605	1.985	32.62	22.7163	9.6025	27.6417	9.6025	835	115	47	31.4744	276	159	184	159
Ambrosia trifida	-96.1646	33.9691	United States of America	4	Native	16.8103	12.778	35.5349	842.134	34.303	-1.656	35.959	20.8173	6.097	26.9377	6.097	1072	142	50	30.2628	349	188	237	188
Ambrosia trifida	-75.1424	39.7769	United States of America	NA	Native	12.4903	10.9257	31.4112	889.034	30.229	-4.554	34.783	22.6938	1.38617	23.3515	1.38617	1129	112	73	12.4396	320	253	312	253
Ambrosia trifida	-98.4736	29.4698	United States of America	5	Native	20.5327	12.1294	39.9599	676.091	34.784	4.43	30.354	24.1403	13.5307	28.4328	11.7982	796	112	43	34.9926	275	132	211	134
Ambrosia trifida	-79.6566	37.2012	United States of America	849	Native	13.3467	12.7949	37.5085	817.957	30.58	-3.532	34.112	21.3397	3.0785	23.3285	3.0785	1077	105	77	10.3597	294	236	288	236
Ambrosia trifida	-90.3358	41.606	United States of America	51	Native	9.62817	10.8412	26.736	1088.69	29.259	-11.29	40.549	22.4382	-4.56317	22.4382	-4.56317	931	112	31	36.2919	326	119	326	119
Ambrosia trifida	-97.8485	30.5161	United States of America	4	Native	18.9711	12.4497	38.574	724.522	34.428	2.153	32.275	22.7353	9.70017	27.5418	9.70017	832	118	47	32.7173	281	155	190	155
Ambrosia trifida	-97.3201	31.4746	United States of America	142	Native	19.0462	12.6647	37.4086	774.047	35.524	1.669	33.855	22.8725	9.21933	28.3055	9.21933	859	115	48	28.311	281	166	189	166
Ambrosia trifida	-94.7965	38.9961	United States of America	NA	Native	12.712	11.7178	29.4979	1011.76	32.096	-7.628	39.724	22.5608	-0.299833	24.8443	-0.299833	1012	135	31	43.2262	369	105	327	105
Ambrosia trifida	-91.1132	30.4146	United States of America	48	Native	19.8397	11.822	41.3892	650.388	33.277	4.714	28.563	27.4663	20.4598	27.4663	11.5582	1590	160	98	12.0762	445	343	445	410
Ambrosia trifida	-88.9638	38.5969	United States of America	23	Native	12.492	11.6524	30.5109	976.263	31.343	-6.848	38.191	22.0452	-0.162833	24.0907	-0.162833	1039	109	51	20.7153	311	202	279	202
Ambrosia trifida	-84.1855	33.9288	United States of America	8	Native	16.3245	11.7837	37.0885	755.266	31.875	0.103	31.772	8.392	21.562	25.4125	6.72867	1367	149	92	15.1563	409	291	321	379
Ambrosia trifida	-95.5862	36.3316	United States of America	NA	Native	15.2981	12.7927	33.4729	922.787	33.84	-4.378	38.218	20.0185	3.53217	26.4095	3.53217	1081	134	43	31.0195	356	159	278	159
Ambrosia trifida	-96.73	32.8432	United States of America	8	Native	18.7535	11.8179	34.732	811.841	35.266	1.24	34.026	22.9152	9.54467	28.5427	8.4705	962	134	50	30.6946	326	176	208	176
Ambrosia trifida	-88.115	42.9155	United States of America	5	Native	7.95842	10.3818	26.3104	1043.4	27.368	-12.091	39.459	20.3642	-5.47317	20.3642	-5.47317	843	99	31	33.557	291	117	291	117
Ambrosia trifida	-91.7017	42.0073	United States of America	31	Native	9.23308	11.4435	27.0891	1118.06	29.801	-12.443	42.244	22.3715	-5.3695	22.3715	-5.3695	895	118	25	45.4146	337	90	337	90
Ambrosia trifida	-98.4338	29.2715	United States of America	2529	Native	20.3886	12.2393	40.0489	674.456	34.681	4.12	30.561	23.9732	13.3948	28.2478	11.6642	745	103	36	35.0017	253	122	197	127
Ambrosia trifida	-83.1839	35.3038	United States of America	NA	Native	12.0816	13.6498	41.9995	721.807	28.12	-4.38	32.5	4.31283	12.812	20.775	2.9775	1595	167	105	11.3804	444	352	397	416
Ambrosia trifida	-88.115	42.9156	United States of America	6	Native	7.95842	10.3818	26.3104	1043.4	27.368	-12.091	39.459	20.3642	-5.47317	20.3642	-5.47317	843	99	31	33.557	291	117	291	117
Ambrosia trifida	-98.4806	29.4802	United States of America	12	Native	20.5327	12.1294	39.9599	676.091	34.784	4.43	30.354	24.1403	13.5307	28.4328	11.7982	796	112	43	34.9926	275	132	211	134
Ambrosia trifida	-97.6324	30.6334	United States of America	NA	Native	19.3375	12.8382	39.173	731.959	35.13	2.357	32.773	23.0445	10.004	28.0168	10.004	853	115	46	31.8908	281	165	187	165
Ambrosia trifida	-83.4345	41.9333	United States of America	357	Native	9.52158	10.497	28.1444	999.326	28.632	-8.665	37.297	21.5685	-1.844	21.5685	-3.16567	856	91	46	20.1063	256	158	256	160
Ambrosia trifida	-73.8878	41.4784	United States of America	66	Native	9.21642	10.9943	30.2574	925.252	27.572	-8.764	36.336	18.2562	-2.48733	20.4202	-2.48733	1272	123	81	10.3151	348	274	334	274
Ambrosia trifida	-90.0854	29.9694	United States of America	6	Native	20.6895	11.083	40.4563	622.785	33.367	5.972	27.395	27.9022	17.138	27.9022	12.7288	1595	168	79	16.6593	469	327	469	404
Ambrosia trifida	-88.0325	42.3774	United States of America	4	Native	8.55529	10.5904	27.0433	1034.57	27.831	-11.33	39.161	20.8583	-4.77967	20.8583	-4.77967	895	104	32	32.292	302	129	302	129
Ambrosia trifida	-84.2873	37.5704	United States of America	2400	Native	12.6605	11.8363	34.7247	842.271	29.606	-4.48	34.086	20.7053	1.90617	22.7485	1.90617	1206	127	76	14.4645	348	270	321	270
Ambrosia trifida	-88.3109	42.1642	United States of America	3	Native	9.0515	11.2715	27.9198	1052.89	29.008	-11.363	40.371	21.5857	-4.584	21.5857	-4.584	917	107	31	34.5702	316	123	316	123
Ambrosia trifida	-97.1804	37.6768	United States of America	NA	Native	13.7946	12.4472	31.1241	1001.69	33.722	-6.27	39.992	23.4545	1.10883	25.9412	1.10883	828	120	22	45.2247	318	80	289	80
Ambrosia trifida	-97.8013	30.2451	United States of America	4	Native	19.8313	12.3057	38.8866	709.98	35.083	3.438	31.645	23.4723	12.4647	28.2105	10.7433	843	123	48	34.0181	290	153	202	155
Ambrosia trifida	-95.8678	36.6196	United States of America	28505	Native	14.977	13.1375	33.7699	935.497	33.894	-5.009	38.903	19.817	3.01317	26.2562	3.01317	1012	123	38	32.9505	335	139	270	139
Ambrosia trifida	-97.0542	33.0254	United States of America	3	Native	18.3738	12.2973	35.3077	823.011	35.332	0.503	34.829	22.5018	7.98417	28.3257	7.98417	925	134	48	32.6395	318	159	208	159
Ambrosia trifida	-71.3002	42.4389	United States of America	41	Native	9.14308	11.659	31.1405	932.721	28.088	-9.352	37.44	0.206	20.5178	20.5178	-2.54433	1171	111	86	7.35882	318	275	275	293
Ambrosia trifida	-88.4175	42.8502	United States of America	757	Native	7.93288	11.0989	27.266	1067.14	28.023	-12.683	40.706	19.575	-5.91967	20.562	-5.91967	857	105	29	36.0934	303	111	302	111
Ambrosia trifida	-88.4175	42.8502	United States of America	757	Native	7.93288	11.0989	27.266	1067.14	28.023	-12.683	40.706	19.575	-5.91967	20.562	-5.91967	857	105	29	36.0934	303	111	302	111
Ambrosia trifida	-96.7112	33.2347	United States of America	21	Native	17.9088	12.4777	35.7598	826.059	34.975	0.082	34.893	22.0028	7.47583	27.8857	7.47583	999	146	48	33.4424	344	174	219	174
Ambrosia trifida	-88.4175	42.8502	United States of America	757	Native	7.93288	11.0989	27.266	1067.14	28.023	-12.683	40.706	19.575	-5.91967	20.562	-5.91967	857	105	29	36.0934	303	111	302	111
Ambrosia trifida	-77.1228	39.0713	United States of America	3	Native	13.0833	11.8491	33.4767	881.943	31.047	-4.348	35.395	21.7122	2.01317	23.8048	2.01317	1072	109	71	11.5559	302	231	289	231
Ambrosia trifida	-94.5787	39.2586	United States of America	4	Native	12.1285	11.7882	29.7263	1016.19	31.599	-8.057	39.656	22.0553	-0.948167	24.3042	-0.948167	974	129	30	42.8998	354	105	320	105
Ambrosia trifida	-85.8192	34.5968	United States of America	60	Native	14.1833	12.6796	38.5363	777.15	30.442	-2.461	32.903	5.87567	19.7952	23.575	4.39333	1520	170	92	17.4009	451	306	328	427
Ambrosia trifida	-96.775	32.8332	United States of America	23	Native	19.0928	11.7222	34.5593	813.831	35.573	1.654	33.919	23.2698	9.85233	28.9208	8.81467	934	129	49	30.7301	317	169	203	171
Ambrosia trifida	-85.532	42.2362	United States of America	35	Native	9.19888	11.3256	29.6171	1000.83	28.904	-9.336	38.24	20.1887	-2.12783	21.2452	-3.5365	917	99	41	24.3125	286	153	280	158
Ambrosia trifida	-94.7254	31.3246	United States of America	58	Native	18.9188	12.9058	40.7703	713.224	34.237	2.582	31.655	22.6908	26.9545	27.4153	9.87783	1137	123	69	15.9146	319	241	243	298
Ambrosia trifida	-94.1021	36.5287	United States of America	28534	Native	13.6965	12.7779	34.5135	879.651	31.717	-5.306	37.023	18.1323	2.43283	24.2625	2.43283	1142	125	51	25.0464	355	191	287	191
Ambrosia trifida	-91.8256	41.88	United States of America	52	Native	9.33504	11.5938	27.7715	1113.33	29.464	-12.283	41.747	22.3408	-5.23817	22.3408	-5.23817	899	117	25	45.2187	337	90	337	90
Ambrosia trifida	-94.5386	29.6143	United States of America	4	Native	20.3242	9.28458	35.2503	642.217	32.488	6.149	26.339	27.4775	16.4612	27.8435	12.07	1282	158	73	22.5144	388	229	364	283
Ambrosia trifida	-94.4239	29.6642	United States of America	4	Native	20.2689	9.23533	35.1648	640.052	32.411	6.148	26.263	27.4095	16.4205	27.7567	12.0477	1296	158	73	22.4724	394	229	370	287
Ambrosia trifida	-94.5387	29.614	United States of America	4	Native	20.3242	9.28458	35.2503	642.217	32.488	6.149	26.339	27.4775	16.4612	27.8435	12.07	1282	158	73	22.5144	388	229	364	283
Ambrosia trifida	-94.9346	29.2194	United States of America	5	Native	20.6645	6.70026	28.5992	620.792	31.5156	8.0875	23.4281	27.65	16.6896	27.9052	12.6901	1167	162	64	27.1521	379	200	334	257
Ambrosia trifida	-97.7071	33.058	United States of America	NA	Native	17.9035	13.4421	37.414	817.181	35.531	-0.397	35.928	22.0042	7.61717	27.8222	7.61717	851	123	40	33.3164	290	138	200	138
Ambrosia trifida	-86.5889	39.1582	United States of America	5	Native	11.4025	11.6714	31.3722	949.128	29.769	-7.434	37.203	20.6095	-0.844833	22.7168	-0.844833	1135	127	65	19.2625	343	218	316	218
Ambrosia trifida	-84.12	35.6	United States of America	200	Native	14.3152	13.4675	39.3787	804.625	31.398	-2.802	34.2	5.7725	20.0583	24.0915	4.212	1329	140	79	15.1868	370	271	341	351
Ambrosia trifida	-83.8781	35.347	United States of America	28706	Native	12.4885	13.641	41.6112	738.552	28.795	-3.987	32.782	4.46917	13.3438	21.3935	3.18633	1561	162	93	13.7758	439	324	400	414
Ambrosia trifida	-95.3841	32.4868	United States of America	4	Native	18.2045	12.9194	38.4827	768.821	34.608	1.036	33.572	18.06	26.9298	27.4672	8.48	1066	122	49	22.6489	329	200	203	248
Ambrosia trifida	-77.0514	38.7789	United States of America	4	Native	13.6989	11.3547	32.6809	873.819	31.1773	-3.56667	34.744	23.6833	2.76978	24.3396	2.76978	1034	100	69	11.0129	288	228	282	228
Ambrosia trifida	-88.2087	40.1265	United States of America	16	Native	11.0196	11.1002	28.5373	1027.82	30.117	-8.78	38.897	21.174	-2.3245	23.1478	-2.3245	1006	115	46	26.5486	327	164	317	164
Ambrosia trifida	-79.9518	40.3972	United States of America	3	Native	10.9525	12.3034	33.8956	907.588	29.395	-6.903	36.298	19.9047	-0.520167	21.8843	-0.520167	977	101	59	17.5942	299	195	290	195
Ambrosia trifida	-88.202	40.0819	United States of America	6	Native	11.0261	11.111	28.678	1024.24	30.032	-8.712	38.744	21.1575	-2.28333	23.1035	-2.28333	1016	117	48	25.9894	329	169	319	169
Ambrosia trifida	-84.2725	39.2319	United States of America	37	Native	11.6506	12.0553	32.6782	928.337	30.139	-6.752	36.891	11.2345	-0.248333	22.7632	-0.248333	1089	118	68	17.0449	323	218	297	218
Ambrosia trifida	-83.7896	36.2061	United States of America	7	Native	13.2812	13.6337	39.4927	809.935	30.486	-4.036	34.522	21.0633	14.1552	23.0698	3.05067	1239	124	76	13.3175	346	260	329	307
Ambrosia trifida	-85.6869	38.2197	United States of America	NA	Native	13.823	11.8168	32.7733	915.904	31.686	-4.37	36.056	13.619	20.2145	24.8207	2.11617	1153	120	73	15.4129	339	245	304	263
Ambrosia trifida	-85.6074	42.7851	United States of America	109	Native	8.56538	10.9496	29.1927	992.428	28.054	-9.454	37.508	19.5277	-2.755	20.5098	-4.00217	939	107	39	23.8636	288	157	275	166
Ambrosia trifida	-82.5648	35.5719	United States of America	NA	Native	12.9395	13.2061	40.0148	755.614	29.266	-3.737	33.003	12.666	8.51183	22.0953	3.41283	1246	127	84	11.8014	337	274	333	301
Ambrosia trifida	-96.2961	33.2734	United States of America	7	Native	17.4678	12.5588	35.9438	821.183	34.497	-0.443	34.94	21.5163	7.0875	27.3875	7.0875	1073	147	54	29.2673	350	204	227	204
Ambrosia trifida	-98.3578	29.8287	United States of America	3	Native	19.1103	12.5166	39.8503	696.188	34.09	2.681	31.409	22.788	11.8895	27.2888	10.1572	872	114	48	32.0731	290	153	227	153
Ambrosia trifida	-97.8629	30.1814	United States of America	NA	Native	19.3676	12.3283	38.8735	712.535	34.676	2.962	31.714	23.0363	11.963	27.7913	10.2512	848	122	48	33.7481	290	154	205	155
Ambrosia trifida	-88.05	41.8431	United States of America	8	Native	9.79171	11.1601	28.0849	1042.06	29.566	-10.171	39.737	22.2297	-3.65817	22.2297	-3.65817	934	105	37	29.5854	304	139	304	139
Ambrosia trifida	-105.272	39.9893	United States of America	143	Native	7.79275	15.701	42.5167	778.996	27.921	-9.008	36.929	10.9352	-1.06	17.9153	-1.06	465	66	17	40.2248	171	56	149	56
Ambrosia trifida	-105.272	39.9894	United States of America	131	Native	7.79275	15.701	42.5167	778.996	27.921	-9.008	36.929	10.9352	-1.06	17.9153	-1.06	465	66	17	40.2248	171	56	149	56
Ambrosia trifida	-77.0513	38.7789	United States of America	16	Native	13.6989	11.3547	32.6809	873.819	31.1773	-3.56667	34.744	23.6833	2.76978	24.3396	2.76978	1034	100	69	11.0129	288	228	282	228
Ambrosia trifida	-96.1098	36.1387	United States of America	28592	Native	15.4932	13.0503	34.2466	909.388	34.025	-4.082	38.107	20.0847	3.88133	26.4487	3.88133	985	133	35	34.7306	332	137	255	137
Ambrosia trifida	-96.851	33.0494	United States of America	4	Native	18.5654	12.1763	35.057	825.672	35.413	0.68	34.733	22.7477	8.11483	28.5252	8.11483	952	137	49	32.1877	327	166	212	166
Ambrosia trifida	-96.5716	33.6146	United States of America	4	Native	17.3651	12.4832	35.3343	837.529	34.601	-0.728	35.329	21.5175	6.77033	27.4872	6.77033	1033	146	46	34.9145	350	174	225	174
Ambrosia trifida	-95.754	29.5213	United States of America	23	Native	20.444	12.0051	40.2679	663.245	34.556	4.743	29.813	26.5737	16.2957	28.099	11.8635	1115	132	61	22.857	329	203	308	232
Ambrosia trifida	-97.1787	32.7414	United States of America	29066	Native	18.8237	12.266	35.5125	809.742	35.657	1.117	34.54	22.935	9.68833	28.62	8.6195	855	122	46	31.3134	292	152	190	152
Ambrosia trifida	-83.1171	40.242	United States of America	4	Native	10.407	11.4423	30.9125	951.41	29.057	-7.958	37.015	19.6308	-1.8025	21.7485	-1.8025	946	103	50	22.5775	306	176	294	176
Ambrosia trifida	-85.3318	35.012	United States of America	11	Native	15.4943	12.7912	37.8639	806.391	32.249	-1.533	33.782	6.93867	21.1925	25.2315	5.298	1440	162	87	16.7083	427	291	323	397
Ambrosia trifida	-93.8298	36.4395	United States of America	12	Native	13.9862	12.8647	35.0909	866.223	32.001	-4.66	36.661	18.3322	2.93583	24.4175	2.93583	1138	121	55	22.099	345	204	282	204
Ambrosia trifida	-94.4597	36.3354	United States of America	4	Native	14.12	12.6942	34.3234	877.697	32.206	-4.778	36.984	18.5565	2.92083	24.699	2.92083	1155	130	51	26.4537	362	187	289	187
Ambrosia trifida	-94.4597	36.3354	United States of America	4	Native	14.12	12.6942	34.3234	877.697	32.206	-4.778	36.984	18.5565	2.92083	24.699	2.92083	1155	130	51	26.4537	362	187	289	187
Ambrosia trifida	-93.2905	38.5358	United States of America	5	Native	12.2799	12.1734	30.7309	989.218	31.557	-8.056	39.613	17.4387	-0.4805	24.1132	-0.4805	1041	126	37	33.1006	348	134	311	134
Ambrosia trifida	-94.1221	36.1485	United States of America	4	Native	14.3522	12.4637	34.0595	876.604	32.089	-4.505	36.594	18.9075	3.1785	24.8978	3.1785	1183	131	56	25.046	367	202	286	202
Ambrosia trifida	-94.7696	29.3293	United States of America	8	Native	20.8967	6.82163	28.879	626.897	31.7071	8.08571	23.6214	27.9226	16.8829	28.1774	12.825	1124	156	64	25.5011	356	200	304	252
Ambrosia trifida	-84.9003	38.1104	United States of America	4	Native	12.6142	12.1823	34.0896	883.528	30.452	-5.284	35.736	21.1362	13.6958	23.2322	1.333	1156	121	71	15.8761	345	243	318	263
Ambrosia trifida	-81.2326	43.0274	Canada	7	Invasive	7.78271	9.36792	25.8918	988.694	26.443	-9.738	36.181	9.74183	-3.86367	19.5722	-4.67267	1001	99	62	11.9474	278	212	255	230
Ambrosia trifida	-97.1587	32.6557	United States of America	29066	Native	18.743	12.3843	35.8084	809.437	35.559	0.974	34.585	22.8862	9.56517	28.5278	8.5325	879	126	46	32.2421	302	155	191	157
Ambrosia trifida	-97.4893	30.2207	United States of America	4	Native	19.7292	12.4545	38.9666	712.361	35.197	3.235	31.962	23.2645	12.2828	28.1352	10.6175	869	121	49	33.2247	290	162	199	165
Ambrosia trifida	-88.1236	42.6255	United States of America	838	Native	8.08725	10.717	27.1991	1038.91	27.366	-12.036	39.402	20.3762	-5.34933	20.3762	-5.34933	880	102	32	33.0292	301	123	301	123
Ambrosia trifida	-96.7287	32.82	United States of America	325	Native	18.784	11.7891	34.8357	805.916	35.217	1.375	33.842	22.8917	9.65483	28.5107	8.60083	947	130	50	30.0713	319	176	202	177
Ambrosia trifida	-71.3002	42.4393	United States of America	24	Native	9.14308	11.659	31.1405	932.721	28.088	-9.352	37.44	0.206	20.5178	20.5178	-2.54433	1171	111	86	7.35882	318	275	275	293
Ambrosia trifida	-73.6633	41.2326	United States of America	10	Native	10.0127	10.9077	30.5118	906.002	28.205	-7.544	35.749	8.86967	-1.37133	21.0545	-1.37133	1275	120	83	8.90009	342	283	318	283
Ambrosia trifida	-97.862	29.9846	United States of America	4	Native	19.7106	12.9854	40.3136	709.459	35.207	2.996	32.211	23.3362	12.3327	28.0655	10.612	881	126	48	34.0892	306	157	217	163
Ambrosia trifida	-84.2688	38.8493	United States of America	556	Native	11.8647	11.9081	33.0147	904.179	29.887	-6.182	36.069	11.381	0.289333	22.6962	0.289333	1106	115	71	16.6145	325	227	307	227
Ambrosia trifida	-82.9455	36.3962	United States of America	14	Native	13.3253	13.6012	39.1032	814.495	30.665	-4.118	34.783	21.1923	14.1133	23.161	3.05067	1123	113	67	12.8895	314	235	294	282
Ambrosia trifida	-85.9597	38.6845	United States of America	4	Native	12.2266	11.9281	32.9514	906.974	30.227	-5.972	36.199	11.926	0.541333	23.079	0.541333	1151	122	74	16.9228	343	243	313	243
Ambrosia trifida	-84.4361	39.2013	United States of America	8	Native	12.302	12.2926	32.9057	942.502	31.003	-6.354	37.357	11.9232	0.227	23.5815	0.227	1071	116	67	16.7184	317	217	293	217
Ambrosia trifida	-86.288	40.0331	United States of America	4	Native	10.318	11.24	29.6523	990.732	29.078	-8.828	37.906	20.0838	-2.532	22.0107	-2.532	1022	113	56	21.2318	318	190	306	190
Ambrosia trifida	-86.2878	40.0333	United States of America	4	Native	10.318	11.24	29.6523	990.732	29.078	-8.828	37.906	20.0838	-2.532	22.0107	-2.532	1022	113	56	21.2318	318	190	306	190
Ambrosia trifida	-80.1575	40.0206	United States of America	21	Native	10.4234	12.4396	34.8506	882.102	28.517	-7.177	35.694	18.9875	-0.793667	21.0432	-0.793667	989	103	60	18.0035	304	197	295	197
Ambrosia trifida	-86.2843	40.0331	United States of America	8	Native	10.318	11.24	29.6523	990.732	29.078	-8.828	37.906	20.0838	-2.532	22.0107	-2.532	1022	113	56	21.2318	318	190	306	190
Ambrosia trifida	-95.5298	33.6479	United States of America	3	Native	17.1213	12.8447	36.3008	826.392	34.376	-1.008	35.384	16.7753	6.69117	27.0743	6.69117	1158	145	58	24.6484	352	226	248	226
Ambrosia trifida	-97.4467	32.5784	United States of America	229	Native	18.2316	13.177	37.279	805.285	35.464	0.117	35.347	22.241	9.19017	27.9905	8.0965	833	122	44	33.3897	295	142	193	145
Ambrosia trifida	-81.0912	38.1546	United States of America	NA	Native	11.5845	12.3427	36.0667	828.165	28.635	-5.587	34.222	21.5638	1.10567	21.5638	1.10567	1150	129	77	15.673	343	246	343	246
Ambrosia trifida	-84.2969	33.8045	United States of America	5	Native	16.4293	11.4825	36.7076	747.036	31.743	0.462	31.281	8.57417	16.9783	25.422	6.92833	1309	143	85	15.5491	392	277	318	359
Ambrosia trifida	-84.1087	35.9486	United States of America	29	Native	14.1947	13.2107	38.3618	822.388	31.267	-3.17	34.437	22.198	20.0475	24.1338	3.81933	1202	124	74	13.6566	332	254	317	300
Ambrosia trifida	-91.1773	35.8824	United States of America	214	Native	15.4602	12.5722	34.4143	884.454	33.69	-2.842	36.532	15.5055	26.1463	26.1463	4.19567	1209	126	80	19.4951	371	244	244	284
Ambrosia trifida	-76.6984	39.7428	United States of America	NA	Native	11.157	10.9056	31.2132	897.118	28.904	-6.035	34.939	19.871	-0.1465	21.9988	-0.1465	1120	114	72	11.6681	318	241	298	241
Ambrosia trifida	-75.9686	38.513	United States of America	5	Native	13.4556	11.4314	33.5567	848.564	30.779	-3.287	34.066	23.2283	9.30817	23.796	2.86317	1115	112	78	12.981	311	248	307	263
Ambrosia trifida	-82.8746	42.1282	Canada	646	Invasive	9.33113	9.14475	25.6256	986.447	27.553	-8.133	35.686	20.3555	-2.03333	21.1918	-3.12233	927	96	48	18.4158	272	169	260	177
Ambrosia trifida	-96.7344	32.8322	United States of America	118	Native	18.784	11.7891	34.8357	805.916	35.217	1.375	33.842	22.8917	9.65483	28.5107	8.60083	947	130	50	30.0713	319	176	202	177
Ambrosia trifida	-89.2375	42.9797	United States of America	414	Native	7.69675	11.6818	27.7346	1096.34	28.27	-13.85	42.12	20.5833	-6.56583	20.5833	-6.56583	825	100	28	38.1438	295	101	295	101
Ambrosia trifida	-88.5359	42.5838	United States of America	487	Native	8.20492	11.2147	27.5355	1071.52	28.463	-12.265	40.728	20.9368	-5.64017	20.9368	-5.64017	903	106	32	33.7811	309	122	309	122
Ambrosia trifida	-97.6473	32.2078	United States of America	5	Native	18.4009	14.2059	39.4018	799.879	35.927	-0.127	36.054	22.5277	8.2845	28.0277	8.2845	818	126	43	36.3717	298	139	189	139
Ambrosia trifida	-76.3338	40.2207	United States of America	3	Native	10.9101	11.0629	31.1825	911.26	29.04	-6.438	35.478	19.6972	0.4385	21.919	-0.560333	1079	115	65	15.9216	329	221	314	225
Ambrosia trifida	-95.9226	36.2218	United States of America	32	Native	15.643	12.8268	33.6063	921.745	34.177	-3.991	38.168	20.3597	3.887	26.7495	3.887	1012	137	39	33.7219	341	145	265	145
Ambrosia trifida	-84.1257	39.7302	United States of America	4	Native	11.3514	11.2436	30.463	956.295	29.775	-7.134	36.909	20.7858	-0.9025	22.7948	-0.9025	1007	112	59	19.6635	309	195	287	195
Ambrosia trifida	-89.8786	30.0544	United States of America	7	Native	20.1169	10.1571	38.2641	623.059	32.683	6.1383	26.5447	27.1209	16.5819	27.3865	12.2039	1580	167	78	17.0569	466	329	454	413
Ambrosia trifida	-96.3575	30.667	United States of America	30	Native	19.9155	12.2975	38.9309	713.407	35.288	3.7	31.588	23.5337	28.3522	28.3522	10.8003	1003	123	54	25.3941	303	200	200	223
Ambrosia trifida	-89.1396	42.5533	United States of America	NA	Native	8.23429	11.5759	28.0024	1085.77	28.466	-12.873	41.339	21.001	-5.9245	21.001	-5.9245	855	102	28	37.2378	301	105	301	105
Ambrosia trifida	-88.5786	38.1689	United States of America	8	Native	12.9745	12.0107	31.8664	958.113	31.662	-6.029	37.691	12.8482	0.584167	24.3398	0.584167	1099	118	66	19.683	343	226	271	226
Ambrosia trifida	-92.0005	34.2312	United States of America	NA	Native	17.0358	11.7952	34.7553	820.823	33.706	-0.232	33.938	17.1513	26.147	26.9035	6.55817	1329	136	83	15.8987	383	271	280	343
Ambrosia trifida	-81.3266	42.9272	Canada	NA	Invasive	8.08879	9.38742	25.7556	994.413	26.914	-9.534	36.448	10.0568	-3.61133	19.949	-4.425	1002	97	62	11.7642	277	210	257	228
Ambrosia trifida	-77.0858	39.2206	United States of America	206	Native	12.1202	11.905	33.6081	883.437	30.147	-5.276	35.423	20.6988	0.998333	22.8268	0.998333	1079	111	71	11.8041	305	231	290	231
Ambrosia trifida	-81.6154	43.1819	Canada	4	Invasive	7.80675	9.32633	25.8261	988.04	26.432	-9.68	36.112	10.0703	-0.00166672	19.5753	-4.572	982	103	63	14.096	284	203	242	234
Ambrosia trifida	-89.8927	39.5438	United States of America	4	Native	11.4668	11.6668	30.0336	1011.69	30.496	-8.35	38.846	17.1865	-1.73617	23.327	-1.73617	956	111	43	24.8796	304	160	276	160
Ambrosia trifida	-93.2902	45.0227	United States of America	4	Native	7.49567	11.5013	25.3462	1217.73	29.272	-16.105	45.377	21.7172	-8.3995	21.7172	-8.3995	756	110	19	51.3317	317	68	317	68
Ambrosia trifida	-97.0077	32.554	United States of America	4	Native	18.5858	12.2903	35.9451	799.251	35.259	1.067	34.192	22.5532	9.59117	28.2367	8.50883	886	125	46	31.421	300	161	187	164
Ambrosia trifida	-98.1589	30.4711	United States of America	35	Native	19.1777	12.8162	39.005	730.37	34.898	2.04	32.858	22.9518	9.811	27.8218	9.811	795	118	42	35.0806	273	142	185	142
Ambrosia trifida	-95.8327	29.5582	United States of America	4	Native	20.444	12.0051	40.2679	663.245	34.556	4.743	29.813	26.5737	16.2957	28.099	11.8635	1115	132	61	22.857	329	203	308	232
Ambrosia trifida	-87.673	42.053	United States of America	NA	Native	9.59288	10.0173	26.4768	1007.86	28.397	-9.437	37.834	21.6657	-3.28867	21.6657	-3.28867	917	103	38	27.1481	291	146	291	146
Ambrosia trifida	-88.0765	41.739	United States of America	434	Native	9.82613	11.1924	28.0308	1044.49	29.644	-10.285	39.929	22.2935	-3.6615	22.2935	-3.6615	946	104	37	29.4482	304	140	304	140
Ambrosia trifida	-82.2481	35.4392	United States of America	3	Native	13.5265	12.9639	40.0146	732.547	29.721	-2.677	32.398	13.1688	9.26083	22.4528	4.30917	1339	136	100	9.55497	361	308	348	319
Ambrosia trifida	-97.1458	32.733	United States of America	7	Native	18.8564	12.1451	35.3188	809.037	35.6	1.213	34.387	22.9932	9.6965	28.6408	8.64817	871	124	46	31.5456	297	154	192	155
Ambrosia trifida	-96.4893	38.8671	United States of America	5	Native	12.161	12.5502	30.7308	1028.59	32.114	-8.725	40.839	22.0145	-1.00933	24.5063	-1.00933	892	133	21	49.4784	348	76	316	76
Ambrosia trifida	-96.4893	38.8671	United States of America	5	Native	12.161	12.5502	30.7308	1028.59	32.114	-8.725	40.839	22.0145	-1.00933	24.5063	-1.00933	892	133	21	49.4784	348	76	316	76
Ambrosia trifida	-96.1577	34.1281	United States of America	3	Native	16.7529	12.8558	35.4397	850.516	34.363	-1.912	36.275	20.767	5.92883	26.9508	5.92883	1067	139	50	30.2552	350	183	239	183
Ambrosia trifida	-97.861	30.2056	United States of America	4	Native	19.3676	12.3283	38.8735	712.535	34.676	2.962	31.714	23.0363	11.963	27.7913	10.2512	848	122	48	33.7481	290	154	205	155
Ambrosia trifida	-97.1402	32.7593	United States of America	5	Native	18.8289	12.1511	35.2154	813.026	35.634	1.129	34.505	22.9623	8.574	28.6707	8.574	863	123	46	31.4177	294	152	192	152
Ambrosia trifida	-98.0219	43.829	United States of America	NA	Native	8.25875	12.8547	28.2918	1188.59	30.653	-14.783	45.436	20.0442	-6.97467	22.4275	-6.97467	570	86	11	55.8088	242	37	217	37
Ambrosia trifida	-84.7922	37.7572	United States of America	NA	Native	12.8366	11.863	33.9447	872.064	30.277	-4.671	34.948	21.2802	13.8598	23.3623	1.76683	1203	122	74	15.0383	348	259	323	278
Ambrosia trifida	-97.1283	32.7864	United States of America	4	Native	18.8289	12.1511	35.2154	813.026	35.634	1.129	34.505	22.9623	8.574	28.6707	8.574	863	123	46	31.4177	294	152	192	152
Ambrosia trifida	-85.09	37.9475	United States of America	3	Native	12.7299	12.2724	34.5507	870.669	30.51	-5.01	35.52	21.1187	13.7398	23.1715	1.5955	1203	124	74	15.3938	352	255	323	280
Ambrosia trifida	-87.0235	36.0922	United States of America	NA	Native	14.1147	13.2655	37.8874	825.32	31.484	-3.529	35.013	13.7913	20.0812	24.0537	3.56567	1314	140	81	15.3119	379	268	302	336
Ambrosia trifida	-87.7444	41.9804	United States of America	64	Native	9.95875	10.3153	26.8607	1023.44	29.051	-9.352	38.403	22.2212	-3.1525	22.2212	-3.1525	938	104	40	26.746	298	150	298	150
Ambrosia trifida	-95.2511	31.9442	United States of America	4	Native	18.5708	12.3927	38.2844	741.121	34.34	1.97	32.37	22.2637	27.0348	27.4208	9.17067	1091	120	55	19.1746	323	217	219	258
Ambrosia trifida	-96.1756	32.4082	United States of America	9	Native	18.4086	12.074	36.1086	778.304	34.889	1.451	33.438	22.1568	27.749	27.749	8.55767	997	124	50	25.0675	308	190	190	224
Ambrosia trifida	-98.4729	29.3687	United States of America	3	Native	20.635	12.2706	40.2737	672.694	34.934	4.466	30.468	24.2265	13.6785	28.4843	11.9377	769	108	39	35.2235	265	127	202	131
Ambrosia trifida	-83.6815	42.3118	United States of America	12	Native	9.10254	10.4671	28.0003	1000.97	28.302	-9.08	37.382	21.1428	-2.2905	21.1428	-3.57917	861	87	47	18.6559	252	164	252	164
Ambrosia trifida	-76.9231	40.9816	United States of America	8030	Native	10.0481	12.0393	32.4762	938.381	29.13	-7.941	37.071	19.3402	-1.7745	21.433	-1.7745	1055	112	66	15.6826	313	210	303	210
Ambrosia trifida	-84.2707	33.7414	United States of America	89	Native	16.5627	11.6493	37.0573	746.399	31.936	0.5	31.436	8.70733	17.1225	25.5605	7.0825	1287	141	83	15.7961	387	272	316	352
Ambrosia trifida	-96.999	37.2259	United States of America	NA	Native	14.1642	12.9312	32.4661	976.701	33.865	-5.965	39.83	23.538	1.7605	25.9967	1.7605	875	117	25	42.0499	318	90	288	90
Ambrosia trifida	-98.474	29.4589	United States of America	189	Native	20.5327	12.1294	39.9599	676.091	34.784	4.43	30.354	24.1403	13.5307	28.4328	11.7982	796	112	43	34.9926	275	132	211	134
Ambrosia trifida	-98.532	34.7432	United States of America	7	Native	16.0532	13.4567	35.3706	891.876	34.886	-3.159	38.045	20.4993	4.83017	26.8978	4.83017	788	126	30	43.7898	293	101	214	101
Ambrosia trifida	-110.106	31.4346	United States of America	31	Native	17.279	17.2453	48.8009	698.692	35.254	-0.084	35.338	25.1178	20.951	25.9547	8.9195	385	96	5	87.7991	222	26	194	76
Ambrosia trifida	-94.8229	36.4362	United States of America	28534	Native	14.5553	12.5811	34.1877	879.841	32.457	-4.343	36.8	19.0503	3.2795	25.1565	3.2795	1131	129	47	28.3345	356	172	293	172
Ambrosia trifida	-94.217	36.351	United States of America	6	Native	13.9985	12.7677	34.3404	887.47	32.062	-5.118	37.18	18.5475	2.67967	24.6803	2.67967	1161	128	52	25.4883	362	193	289	193
Ambrosia trifida	-97.3404	32.6457	United States of America	29066	Native	18.6082	12.8183	36.4914	810.966	35.723	0.596	35.127	22.7292	9.4525	28.4278	8.379	846	122	44	32.6125	296	145	194	147
Ambrosia trifida	-94.398	36.4485	United States of America	245	Native	13.9863	12.6721	34.4866	868.278	31.926	-4.819	36.745	18.3765	2.87183	24.4262	2.87183	1152	128	51	26.1768	360	188	288	188
Ambrosia trifida	-74.6991	40.7253	United States of America	13	Native	10.2235	12.1725	33.2527	903.346	28.889	-7.717	36.606	18.9223	-1.14533	21.1768	-1.14533	1264	126	79	11.6245	353	273	348	273
Ambrosia trifida	-78.7491	39.6042	United States of America	8	Native	10.9867	12.7018	34.832	892.948	29.531	-6.935	36.466	19.7498	-0.285167	21.777	-0.285167	934	95	59	13.8834	271	189	259	189
Ambrosia trifida	-91.9485	38.8434	United States of America	7	Native	12.1645	12.0481	30.684	990.16	31.38	-7.885	39.265	17.484	-0.631833	24.0145	-0.631833	1017	127	41	27.5974	335	158	287	158
Ambrosia trifida	-86.425	39.3293	United States of America	42	Native	11.2998	11.5107	31.2628	936.644	29.534	-7.285	36.819	20.3458	-0.822	22.4543	-0.822	1093	121	62	19.429	328	210	306	210
Ambrosia trifida	-97.6929	30.5779	United States of America	29356	Native	19.3318	12.4857	38.6194	726.594	34.831	2.501	32.33	23.0902	10.0362	27.9298	10.0362	845	117	48	32.0831	281	160	190	160
Ambrosia trifida	-88.8531	33.4506	United States of America	5	Native	16.7558	12.8027	38.823	771.698	32.834	-0.143	32.977	12.3398	22.1858	26.0402	7.00283	1409	156	84	19.9204	423	263	295	396
Ambrosia trifida	-80.2218	43.1204	Canada	46	Invasive	7.89154	9.57258	26.2788	986.385	26.67	-9.757	36.427	18.988	-3.69933	19.7718	-4.47917	873	96	48	20.3277	266	157	256	163
Ambrosia trifida	-79.8583	36.1436	United States of America	4	Native	14.5665	12.5371	37.3339	797.298	31.29	-2.291	33.581	22.4295	6.00417	24.2773	4.51533	1127	117	77	12.3312	323	251	321	263
Ambrosia trifida	-84.7484	42.244	United States of America	19	Native	8.6005	11.2237	29.5562	999.623	27.986	-9.988	37.974	18.6245	-4.17117	20.5703	-4.17117	856	94	37	26.0269	268	140	267	140
Ambrosia trifida	-80.0704	37.2748	United States of America	3	Native	13.2189	13.0946	37.9476	818.746	30.684	-3.823	34.507	22.4763	2.88383	23.1632	2.88383	1036	102	69	12.4702	289	217	285	217
Ambrosia trifida	-96.8458	32.8592	United States of America	81	Native	18.9316	11.7288	34.3498	820.521	35.536	1.391	34.145	23.1232	9.64267	28.851	8.576	924	129	48	31.2798	315	163	206	164
Ambrosia trifida	-94.4224	29.6625	United States of America	7	Native	20.2689	9.23533	35.1648	640.052	32.411	6.148	26.263	27.4095	16.4205	27.7567	12.0477	1296	158	73	22.4724	394	229	370	287
Ambrosia trifida	-96.8445	32.859	United States of America	90	Native	18.9316	11.7288	34.3498	820.521	35.536	1.391	34.145	23.1232	9.64267	28.851	8.576	924	129	48	31.2798	315	163	206	164
Ambrosia trifida	-88.4235	40.1846	United States of America	13	Native	10.7166	11.2817	29.0982	1023.77	29.722	-9.049	38.771	20.8417	-2.59267	22.7483	-2.59267	977	110	44	26.1335	310	161	302	161
Ambrosia trifida	-84.2393	36.0288	United States of America	10	Native	13.8857	13.2814	38.6729	814.296	31.018	-3.325	34.343	21.7745	19.6912	23.7467	3.607	1182	121	74	13.1354	328	256	313	288
Ambrosia trifida	-94.5022	39.1926	United States of America	8	Native	12.5948	11.7865	29.569	1018.33	32.113	-7.748	39.861	22.5578	-0.512833	24.8038	-0.512833	986	130	30	42.656	358	106	322	106
Ambrosia trifida	-74.9053	40.1426	United States of America	4	Native	12.3386	11.8467	32.9458	900.504	30.789	-5.169	35.958	22.6328	1.096	23.3568	1.096	1175	118	72	12.957	335	256	331	256
Ambrosia trifida	-88.1996	40.1115	United States of America	8	Native	11.0196	11.1002	28.5373	1027.82	30.117	-8.78	38.897	21.174	-2.3245	23.1478	-2.3245	1006	115	46	26.5486	327	164	317	164
Ambrosia trifida	-81.045	42.7025	Canada	183	Invasive	8.1385	9.23867	26.2023	960.854	26.183	-9.076	35.259	10.2433	-3.24683	19.6133	-3.94033	993	99	57	14.2296	273	197	266	213
Ambrosia trifida	-96.8018	33.0587	United States of America	NA	Native	18.5585	12.0956	35.0262	821.237	35.315	0.782	34.533	22.7647	8.1535	28.46	8.1535	976	140	49	32.3067	336	171	216	171
Ambrosia trifida	-93.9303	29.984	United States of America	4	Native	20.4345	10.5689	38.795	638.7	33.154	5.911	27.243	26.5725	16.675	27.8817	12.2343	1456	155	86	18.765	423	267	415	342
Ambrosia trifida	-90.2331	33.2166	United States of America	4	Native	17.4907	12.4085	38.0734	776.427	33.276	0.685	32.591	17.5148	22.994	26.7228	7.57783	1410	152	77	21.5794	424	250	286	402
Ambrosia trifida	-95.1091	29.6723	United States of America	60	Native	20.8792	9.91875	37.5298	626.12	33.309	6.88	26.429	26.8542	17.091	28.1703	12.803	1286	156	73	23.391	391	234	369	273
Ambrosia trifida	-96.6965	32.705	United States of America	6	Native	18.6267	11.8748	35.1857	801.091	35.074	1.325	33.749	22.6472	9.59633	28.3145	8.52733	934	128	50	29.9393	311	177	195	178
Ambrosia trifida	-82.9967	42.3579	United States of America	NA	Native	9.87579	9.59458	26.2083	999.431	28.748	-7.861	36.609	21.1223	-1.5235	21.9677	-2.68167	865	89	48	18.3897	254	164	249	168
Ambrosia trifida	-90.2693	38.6408	United States of America	321	Native	13.3648	11.5507	30.0275	991.926	32.18	-6.287	38.467	23.1385	0.567	25.1918	0.567	979	103	51	19.1352	290	183	268	183
Ambrosia trifida	-82.5651	35.6086	United States of America	4	Native	12.637	13.1713	40.3027	744.586	28.784	-3.897	32.681	12.3063	8.35233	21.6457	3.24767	1241	126	82	12.0551	338	269	334	298
Ambrosia trifida	-74.6993	40.7254	United States of America	15	Native	10.2235	12.1725	33.2527	903.346	28.889	-7.717	36.606	18.9223	-1.14533	21.1768	-1.14533	1264	126	79	11.6245	353	273	348	273
Ambrosia trifida	-96.7735	37.992	United States of America	4	Native	13.0538	12.9227	32.0034	997.911	32.842	-7.537	40.379	22.5525	0.312667	25.0442	0.312667	854	132	21	47.5	333	79	310	79
Ambrosia trifida	-97.8739	30.1865	United States of America	NA	Native	19.3676	12.3283	38.8735	712.535	34.676	2.962	31.714	23.0363	11.963	27.7913	10.2512	848	122	48	33.7481	290	154	205	155
Ambrosia trifida	-73.8955	40.9032	United States of America	66	Native	11.7678	10.0551	29.0416	905.317	29.616	-5.007	34.623	10.3815	0.546333	22.8972	0.546333	1174	109	75	10.1898	316	260	306	260
Ambrosia trifida	-95.6155	29.3741	United States of America	NA	Native	20.2961	11.0747	39.0228	644.837	33.636	5.256	28.38	27.5972	16.2088	27.7577	11.9808	1215	149	67	24.8787	372	212	358	250
Ambrosia trifida	-84.7071	38.9861	United States of America	17	Native	11.7972	11.8887	32.6173	918.04	29.975	-6.474	36.449	16.5835	0.0616667	22.8113	0.0616667	1093	118	70	16.9916	328	227	302	227
Ambrosia trifida	-95.8025	29.5242	United States of America	NA	Native	20.444	12.0051	40.2679	663.245	34.556	4.743	29.813	26.5737	16.2957	28.099	11.8635	1115	132	61	22.857	329	203	308	232
Ambrosia trifida	-93.873	45.169	United States of America	5	Native	6.52058	11.753	25.7279	1221.04	28.429	-17.253	45.682	20.7553	-9.41067	20.7553	-9.41067	726	108	19	51.9192	299	63	299	63
Ambrosia trifida	-85.5164	40.4443	United States of America	61	Native	9.98683	11.0933	29.2607	992.949	28.888	-9.024	37.912	19.7148	-2.82467	21.7587	-2.82467	969	106	51	22.1546	305	177	295	177
Ambrosia trifida	-81.1782	42.9706	Canada	10	Invasive	8.14333	9.53733	25.9745	998.118	27.071	-9.647	36.718	10.0403	-3.57217	20.0695	-4.4205	1005	97	62	11.7146	277	210	260	226
Ambrosia trifida	-86.7091	34.8479	United States of America	131	Native	14.9849	12.8089	37.976	801.891	31.666	-2.063	33.729	14.8462	20.6607	24.6528	4.82483	1446	166	86	18.6085	420	280	312	396
Ambrosia trifida	-76.463	40.9059	United States of America	7	Native	9.44812	11.3321	31.298	928.57	27.877	-8.33	36.207	18.3798	-1.31683	20.5857	-2.28517	1070	116	62	19.1677	324	201	311	204
Ambrosia trifida	-92.6177	34.6041	United States of America	38	Native	16.119	13.047	37.0664	824.034	33.468	-1.731	35.199	16.1773	26.0622	26.0622	5.65833	1352	138	84	18.2869	408	290	290	304
Ambrosia trifida	-97.3355	31.9094	United States of America	613	Native	18.6115	12.9626	37.7445	782.645	35.382	1.039	34.343	22.533	8.70333	27.9972	8.70333	856	118	47	30.3881	292	155	201	155
Ambrosia trifida	-97.343	36.9584	United States of America	9123	Native	14.5369	12.9474	32.1963	991.646	34.709	-5.505	40.214	24.0553	2.06383	26.6343	2.06383	836	111	24	41.3155	303	89	275	89
Ambrosia trifida	-94.974	35.448	United States of America	4	Native	15.848	12.951	34.9743	872.936	33.95	-3.08	37.03	20.2298	4.693	26.3408	4.693	1145	145	53	27.9124	362	192	255	192
Ambrosia trifida	-79.2774	35.9546	United States of America	4	Native	14.7122	13.2113	38.8226	791.367	31.699	-2.331	34.03	24.3692	10.0777	24.3692	4.78333	1152	112	79	11.6138	322	254	322	276
Ambrosia trifida	-88.4737	44.2909	United States of America	4	Native	7.053	10.9313	26.2067	1111.67	27.576	-14.136	41.712	20.2395	-7.29517	20.2395	-7.29517	786	98	26	37.6322	277	95	277	95
Ambrosia trifida	-91.4733	41.9401	United States of America	14	Native	9.13983	11.6382	27.8378	1105.02	29.392	-12.415	41.807	22.0825	-5.317	22.0825	-5.317	913	118	27	43.8592	339	97	339	97
Ambrosia trifida	-87.9145	42.1768	United States of America	NA	Native	9.0735	10.2127	26.7663	1012.6	27.916	-10.239	38.155	21.1575	-3.92967	21.1575	-3.92967	887	103	34	29.7847	290	135	290	135
Ambrosia trifida	-89.3292	43.4165	United States of America	31	Native	7.391	11.6732	27.9142	1105.46	27.95	-13.868	41.818	20.4123	-6.96433	20.4123	-6.96433	849	104	30	39.183	306	100	306	100
Ambrosia trifida	-73.7437	40.7388	United States of America	40	Native	12.0432	9.03433	27.1497	894.686	28.967	-4.309	33.276	10.6337	0.933667	23.023	0.933667	1097	113	74	12.0268	295	255	282	255
Ambrosia trifida	-95.4948	35.8361	United States of America	4989	Native	15.6223	12.6135	33.7377	897.861	33.786	-3.601	37.387	20.176	4.14867	26.4187	4.14867	1082	134	48	30.8935	355	173	259	173
Ambrosia trifida	-85.2806	40.9421	United States of America	5	Native	9.75475	11.144	29.1545	1001.08	28.987	-9.237	38.224	19.6455	-3.12283	21.671	-3.12283	930	102	47	22.1611	291	168	283	168
Ambrosia trifida	-88.0819	41.9627	United States of America	5	Native	9.69004	11.1152	27.9692	1044.38	29.49	-10.251	39.741	22.1685	-3.76767	22.1685	-3.76767	923	107	36	30.1459	304	137	304	137
Ambrosia trifida	-97.1046	40.9152	United States of America	27	Native	10.4297	12.7297	30.3003	1081.29	31.101	-10.911	42.012	21.2272	-3.37333	23.4168	-3.37333	719	116	14	55.2291	296	48	264	48
Ambrosia trifida	-87.9191	42.2927	United States of America	7	Native	8.90546	10.4721	26.9462	1028.09	28.05	-10.813	38.863	21.153	-4.34633	21.153	-4.34633	880	103	32	31.2635	293	130	293	130
Ambrosia trifida	-88.11	42.7804	United States of America	27599	Native	8.00658	10.5867	26.8309	1043.46	27.399	-12.058	39.457	20.3912	-5.46183	20.3912	-5.46183	854	99	31	33.5065	295	119	295	119
Ambrosia trifida	-88.0479	41.8233	United States of America	7	Native	9.77812	11.1719	28.1168	1039.87	29.529	-10.205	39.734	22.1915	-3.64917	22.1915	-3.64917	942	104	38	29.4433	305	140	305	140
Ambrosia trifida	-97.1261	32.6348	United States of America	29066	Native	18.743	12.3843	35.8084	809.437	35.559	0.974	34.585	22.8862	9.56517	28.5278	8.5325	879	126	46	32.2421	302	155	191	157
Ambrosia trifida	-95.6427	33.0935	United States of America	29012	Native	17.4497	12.7665	36.7974	805.305	34.397	-0.297	34.694	17.1175	27.1582	27.1582	7.29517	1141	138	56	24.1952	356	232	232	236
Ambrosia trifida	-91.1894	43.8242	United States of America	NA	Native	7.90667	11.057	25.6252	1150.79	28.646	-14.503	43.149	21.3798	-7.13633	21.3798	-7.13633	795	103	22	46.1691	302	80	302	80
Ambrosia trifida	-97.5013	35.2114	United States of America	5	Native	15.8881	12.8176	34.1556	897.829	34.292	-3.235	37.527	20.5052	4.54683	26.7463	4.54683	889	131	32	39.212	317	117	239	117
Ambrosia trifida	-97.4481	35.1941	United States of America	5	Native	16.0689	12.7472	33.8896	901.936	34.452	-3.162	37.614	20.7648	4.65133	26.9545	4.65133	906	133	33	38.7675	322	118	244	118
Ambrosia trifida	-88.3745	43.0592	United States of America	476	Native	7.79254	10.7806	26.5892	1067.3	27.82	-12.725	40.545	19.5193	-6.018	20.4423	-6.018	840	102	28	36.8798	301	107	297	107
Ambrosia trifida	126.901	37.3042	Korea, Republic of	NA	Invasive	11.6199	9.28197	25.2046	1028.76	28.8551	-7.97143	36.8265	23.3835	-1.58061	23.7927	-1.58061	1293	318	25	90.0289	747	81	727	81
Ambrosia trifida	-75.9112	39.3356	United States of America	4	Native	12.6018	11.1172	32.0341	884.03	30.3453	-4.35895	34.7042	21.1072	1.57088	23.3707	1.57088	1117	106	72	11.9176	312	249	308	249
Ambrosia trifida	-89.8016	30.6423	United States of America	311	Native	19.1562	12.1107	41.7897	646.498	32.936	3.956	28.98	12.3417	19.7677	26.8345	11.0117	1581	157	75	16.8966	441	316	424	429
Ambrosia trifida	-99.8808	35.6351	United States of America	106	Native	14.5452	14.6417	36.9776	909.845	34.317	-5.279	39.596	19.0378	3.2105	25.6737	3.2105	594	101	13	54.7761	239	54	196	54
Ambrosia trifida	-87.8706	41.7091	United States of America	27754	Native	9.69017	10.456	27.0083	1022.41	28.783	-9.931	38.714	21.8793	-3.51767	21.8793	-3.51767	943	103	39	27.9869	299	145	299	145
Ambrosia trifida	-84.047	38.3596	United States of America	1500	Native	11.9752	12.3476	34.2969	892.003	29.861	-6.141	36.002	20.5202	13.2097	22.6262	0.550667	1142	119	72	16.8715	336	246	316	247
Ambrosia trifida	-97.7882	30.1895	United States of America	4	Native	19.8313	12.3057	38.8866	709.98	35.083	3.438	31.645	23.4723	12.4647	28.2105	10.7433	843	123	48	34.0181	290	153	202	155
Ambrosia trifida	-93.1984	44.4299	United States of America	4	Native	6.88054	11.3581	25.602	1197.64	28.04	-16.324	44.364	20.8125	-8.80867	20.8125	-8.80867	785	106	20	49.2152	310	70	310	70
Ambrosia trifida	-82.5573	35.6339	United States of America	4	Native	12.637	13.1713	40.3027	744.586	28.784	-3.897	32.681	12.3063	8.35233	21.6457	3.24767	1241	126	82	12.0551	338	269	334	298
Ambrosia trifida	-70.6795	42.6426	United States of America	21	Native	9.35242	9.88405	29.0961	866.284	26.7617	-7.20864	33.9704	5.58971	20.0796	20.0796	-1.30288	1108	110	77	10.4613	309	244	244	284
Ambrosia trifida	-94.2269	36.2072	United States of America	7	Native	14.1358	12.5848	34.2368	878.842	32.024	-4.734	36.758	18.622	2.94767	24.7353	2.94767	1168	130	54	25.6294	364	196	286	196
Ambrosia trifida	-88.5004	43.1099	United States of America	NA	Native	7.80717	11.1615	27.1384	1077.47	28.037	-13.091	41.128	19.4977	-6.18933	20.5577	-6.18933	835	103	28	38.2286	302	103	300	103
Ambrosia trifida	-88.5004	43.1099	United States of America	NA	Native	7.80717	11.1615	27.1384	1077.47	28.037	-13.091	41.128	19.4977	-6.18933	20.5577	-6.18933	835	103	28	38.2286	302	103	300	103
Ambrosia trifida	-94.1838	35.9267	United States of America	22	Native	14.2427	12.2358	34.3954	844.349	31.6	-3.974	35.574	18.5003	3.47767	24.4052	3.47767	1210	139	59	23.863	371	213	284	213
Ambrosia trifida	-95.3211	38.9289	United States of America	111	Native	12.853	11.8216	29.6846	1017.08	32.336	-7.488	39.824	22.7378	-0.199833	25.0683	-0.199833	991	140	29	44.8859	372	101	333	101
Ambrosia trifida	-79.2776	35.9547	United States of America	11	Native	14.7122	13.2113	38.8226	791.367	31.699	-2.331	34.03	24.3692	10.0777	24.3692	4.78333	1152	112	79	11.6138	322	254	322	276
Ambrosia trifida	-97.6896	30.5128	United States of America	NA	Native	19.3318	12.4857	38.6194	726.594	34.831	2.501	32.33	23.0902	10.0362	27.9298	10.0362	845	117	48	32.0831	281	160	190	160
Ambrosia trifida	-85.4769	38.2135	United States of America	7	Native	12.7103	11.9751	33.539	890.602	30.529	-5.176	35.705	12.4598	19.0215	23.389	1.28717	1192	124	76	15.7436	347	252	319	272
Ambrosia trifida	-96.6685	33.055	United States of America	4	Native	18.5799	12.2029	35.2808	821.023	35.363	0.775	34.588	22.7955	8.17483	28.4807	8.17483	990	142	50	32.1047	340	176	217	176
Ambrosia trifida	-96.6682	33.0534	United States of America	4	Native	18.5799	12.2029	35.2808	821.023	35.363	0.775	34.588	22.7955	8.17483	28.4807	8.17483	990	142	50	32.1047	340	176	217	176
Ambrosia trifida	-89.8109	40.8226	United States of America	883	Native	10.1984	11.4499	28.4618	1049.39	29.845	-10.384	40.229	20.4383	-3.51783	22.5577	-3.51783	935	102	37	29.5967	303	135	289	135
Ambrosia trifida	-99.3334	34.8997	United States of America	266	Native	16.1055	14.5805	36.474	922.711	35.946	-4.029	39.975	25.0983	4.54967	27.3862	4.54967	705	118	22	51.3878	274	75	225	75
Ambrosia trifida	-88.4996	43.1099	United States of America	NA	Native	7.83588	11.0179	26.8422	1077.4	28.01	-13.037	41.047	19.5888	-6.13917	20.5877	-6.13917	834	102	28	37.8076	301	104	297	104
Ambrosia trifida	-97.5233	35.4507	United States of America	5	Native	16.1573	12.5667	33.1375	920.37	34.682	-3.241	37.923	21.008	4.47533	27.2595	4.47533	910	139	32	40.8566	333	118	250	118
Ambrosia trifida	-97.5221	35.4515	United States of America	5	Native	16.1573	12.5667	33.1375	920.37	34.682	-3.241	37.923	21.008	4.47533	27.2595	4.47533	910	139	32	40.8566	333	118	250	118
Ambrosia trifida	-84.0316	39.6993	United States of America	10	Native	11.0905	11.2414	30.6665	946.449	29.414	-7.243	36.657	20.3972	-1.0325	22.4313	-1.0325	1001	111	58	19.9406	308	192	288	192
Ambrosia trifida	-80.006	35.4883	United States of America	NA	Native	15.261	12.9792	39.0682	764.975	31.802	-1.42	33.222	24.5852	10.7665	24.5852	5.59583	1177	122	79	13.2464	337	255	337	281
Ambrosia trifida	-87.7843	38.049	United States of America	138	Native	13.2279	11.445	31.3184	936.023	31.31	-5.234	36.544	13.0583	19.8303	24.3577	1.1385	1147	129	74	19.0784	358	234	287	246
Ambrosia trifida	-78.9483	36.0118	United States of America	193	Native	14.9693	13.1728	38.697	791.285	31.941	-2.1	34.041	24.6092	10.3715	24.6092	5.01283	1145	109	79	11.2878	314	254	314	271
Ambrosia trifida	-96.6972	32.1253	United States of America	5	Native	18.6059	12.935	37.6061	786.665	35.397	1.001	34.396	22.5018	28.0778	28.0778	8.6795	930	131	47	30.5225	302	182	182	188
Ambrosia trifida	-81.4882	36.2116	United States of America	100	Native	11.8668	12.755	39.1582	746.075	28.1	-4.473	32.573	19.0412	2.479	20.924	2.479	1322	125	91	10.0816	362	284	347	284
Ambrosia trifida	46.163	51.4765	Russian Federation	163	Invasive	6.34183	9.18867	22.3335	1227.56	27.692	-13.451	41.143	21.0092	-1.96733	21.0092	-8.64683	427	43	26	17.1879	123	80	123	103
Ambrosia trifida	-83.0573	42.6481	United States of America	4	Native	9.42842	10.0737	27.2644	1000.08	28.593	-8.355	36.948	21.5042	-1.99167	21.5042	-3.17733	810	84	42	21.0221	249	148	249	151
Ambrosia trifida	-98.2406	27.7594	United States of America	7	Native	21.8179	12.8173	42.8126	619.159	35.85	5.912	29.938	26.5345	14.864	28.854	13.6402	668	111	28	46.9397	248	96	199	99
Ambrosia trifida	-97.4707	35.2242	United States of America	5	Native	16.0689	12.7472	33.8896	901.936	34.452	-3.162	37.614	20.7648	4.65133	26.9545	4.65133	906	133	33	38.7675	322	118	244	118
Ambrosia trifida	-94.8069	45.6803	United States of America	3	Native	6.08671	12.0539	25.9794	1241.91	28.413	-17.985	46.398	20.6042	-10.076	20.6042	-10.076	681	107	18	52.859	276	58	276	58
Ambrosia trifida	-96.3939	31.9121	United States of America	NA	Native	18.734	12.9906	38.4678	760.482	35.333	1.563	33.77	22.4322	27.873	27.873	9.099	994	123	50	24.4557	295	193	193	221
Ambrosia trifida	-89.9919	44.2387	United States of America	27348	Native	6.79921	12.3389	28.3282	1136.19	27.864	-15.693	43.557	18.975	-7.97633	20.0682	-7.97633	816	104	24	44.8701	306	83	298	83
Ambrosia trifida	-97.454	35.2147	United States of America	5	Native	16.0689	12.7472	33.8896	901.936	34.452	-3.162	37.614	20.7648	4.65133	26.9545	4.65133	906	133	33	38.7675	322	118	244	118
Ambrosia trifida	-92.4774	38.9086	United States of America	12	Native	12.5735	11.9928	30.65	984.273	31.758	-7.37	39.128	17.863	-0.185167	24.3417	-0.185167	1007	130	37	31.5249	341	142	292	142
Ambrosia trifida	-83.9969	36.0635	United States of America	8	Native	14.0097	13.4392	38.8236	821.805	31.182	-3.434	34.616	21.9918	14.7368	23.9342	3.63933	1212	124	73	13.9966	338	253	322	302
Ambrosia trifida	-105.283	39.9948	United States of America	200	Native	7.79275	15.701	42.5167	778.996	27.921	-9.008	36.929	10.9352	-1.06	17.9153	-1.06	465	66	17	40.2248	171	56	149	56
Ambrosia trifida	-98.4256	30.0907	United States of America	5	Native	18.6129	13.4669	41.3985	699.188	34.16	1.63	32.53	22.2587	9.67233	26.8885	9.67233	862	117	45	32.6113	286	149	216	149
Ambrosia trifida	-91.6014	41.6458	United States of America	12	Native	9.77979	11.4069	27.5856	1099.64	29.924	-11.427	41.351	22.7265	-4.61033	22.7265	-4.61033	914	114	26	43.4317	337	96	337	96
Ambrosia trifida	-88.4724	42.7252	United States of America	199	Native	8.03383	11.1958	27.5984	1067.6	28.127	-12.44	40.567	20.6847	-5.8	20.6847	-5.8	892	107	32	33.8162	307	121	307	121
Ambrosia trifida	-88.4724	42.7252	United States of America	199	Native	8.03383	11.1958	27.5984	1067.6	28.127	-12.44	40.567	20.6847	-5.8	20.6847	-5.8	892	107	32	33.8162	307	121	307	121
Ambrosia trifida	-88.4724	42.7252	United States of America	199	Native	8.03383	11.1958	27.5984	1067.6	28.127	-12.44	40.567	20.6847	-5.8	20.6847	-5.8	892	107	32	33.8162	307	121	307	121
Ambrosia trifida	-88.4724	42.7252	United States of America	199	Native	8.03383	11.1958	27.5984	1067.6	28.127	-12.44	40.567	20.6847	-5.8	20.6847	-5.8	892	107	32	33.8162	307	121	307	121
Ambrosia trifida	-91.8884	38.8885	United States of America	4	Native	12.2117	12.1786	31.0361	985.445	31.452	-7.788	39.24	17.5002	-0.5415	23.9998	-0.5415	1012	126	41	27.3158	331	158	284	158
Ambrosia trifida	-90.1676	41.8626	United States of America	NA	Native	9.17117	11.1582	27.0757	1095.88	29.116	-12.095	41.211	22.0542	-5.15317	22.0542	-5.15317	923	117	34	36.4795	323	120	323	120
Ambrosia trifida	-87.9946	41.2756	United States of America	NA	Native	9.75313	11.4876	29.081	1037.7	29.087	-10.415	39.502	15.4853	-3.7315	21.9782	-3.7315	954	108	36	30.0737	311	139	299	139
Ambrosia trifida	-94.0359	40.0551	United States of America	15	Native	11.2446	12.3764	30.1577	1049.74	31.366	-9.673	41.039	21.5198	-2.38683	23.7295	-2.38683	908	114	24	44.4152	325	88	313	88
Ambrosia trifida	-97.7245	30.2041	United States of America	8	Native	19.9777	12.384	38.8579	713.744	35.291	3.421	31.87	23.6118	12.5732	28.3902	10.8327	840	122	48	34.0632	289	152	201	155
Ambrosia trifida	55.1049	51.7803	Russian Federation	12	Invasive	4.95425	10.4655	22.822	1344.34	28.705	-17.152	45.857	20.8152	-3.7485	20.8152	-11.7745	374	41	21	18.1192	112	73	112	84
Ambrosia trifida	46.1178	51.4694	Russian Federation	229	Invasive	6.34183	9.18867	22.3335	1227.56	27.692	-13.451	41.143	21.0092	-1.96733	21.0092	-8.64683	427	43	26	17.1879	123	80	123	103
Ambrosia trifida	-84.2046	39.8027	United States of America	2	Native	11.5121	11.4053	30.6603	962.338	30.128	-7.071	37.199	21.0238	-0.801333	23.0367	-0.801333	986	109	57	20.0011	304	190	283	190
Ambrosia trifida	-90.1186	43.028	United States of America	783	Native	7.31663	11.4739	27.3091	1099	27.664	-14.351	42.015	20.184	-7.02	20.184	-7.02	838	104	28	40.2238	307	99	307	99
Ambrosia trifida	-90.1269	43.0268	United States of America	NA	Native	7.31663	11.4739	27.3091	1099	27.664	-14.351	42.015	20.184	-7.02	20.184	-7.02	838	104	28	40.2238	307	99	307	99
Ambrosia trifida	-82.824	42.5796	United States of America	4	Native	9.25579	8.75358	24.8139	974.072	27.567	-7.71	35.277	20.4767	-2.071	21.0383	-2.8225	825	84	47	18.4528	245	157	240	162
Ambrosia trifida	-89.4148	35.362	United States of America	NA	Native	15.5456	11.8368	34.3914	849.2	32.389	-2.029	34.418	15.5438	21.4117	25.7212	4.66367	1334	137	77	19.602	405	254	281	348
Ambrosia trifida	-84.116	35.4771	United States of America	9	Native	13.77	13.5058	40.6998	761.603	30.417	-2.767	33.184	5.63633	19.2595	22.9812	4.16217	1443	152	85	15.0074	408	297	369	384
Ambrosia trifida	-87.6587	34.6363	United States of America	NA	Native	15.47	12.8526	38.4141	788.432	32.081	-1.377	33.458	15.343	21.0517	24.9845	5.46367	1435	160	84	18.4642	421	277	306	393
Ambrosia trifida	-91.1999	38.6	United States of America	3906	Native	12.5778	13.0248	33.0219	974.684	31.957	-7.486	39.443	17.8943	-0.00999999	24.1947	-0.00999999	981	114	45	23.6254	306	164	270	164
Ambrosia trifida	-84.3968	39.1237	United States of America	8	Native	12.1062	12.1822	32.8954	929.53	30.634	-6.399	37.033	11.6993	0.2095	23.2328	0.2095	1084	116	68	16.5676	320	220	297	220
Ambrosia trifida	-91.1245	30.3977	United States of America	NA	Native	19.8397	11.822	41.3892	650.388	33.277	4.714	28.563	27.4663	20.4598	27.4663	11.5582	1590	160	98	12.0762	445	343	445	410
Ambrosia trifida	-96.6551	33.074	United States of America	10	Native	18.3127	12.3372	35.554	821.067	35.147	0.447	34.7	22.4668	7.92017	28.2213	7.92017	994	143	50	32.0713	340	179	214	179
Ambrosia trifida	-96.844	32.7307	United States of America	NA	Native	18.8288	11.7412	34.8351	805.043	35.267	1.562	33.705	22.9273	9.73983	28.5657	8.66717	916	127	49	30.081	306	168	198	170
Ambrosia trifida	-96.7206	33.0786	United States of America	3	Native	18.5799	12.2029	35.2808	821.023	35.363	0.775	34.588	22.7955	8.17483	28.4807	8.17483	990	142	50	32.1047	340	176	217	176
Ambrosia trifida	-75.0567	45.5582	Canada	10	Invasive	5.28421	10.8881	25.0825	1167.34	26.315	-17.094	43.409	13.7662	-8.70467	18.8633	-9.92233	1036	102	62	16.1146	297	201	291	217
Ambrosia trifida	-96.5382	33.1864	United States of America	5	Native	17.7788	12.5322	35.8041	826.129	34.883	-0.119	35.002	21.8425	7.3575	27.7602	7.3575	1018	147	51	32.2173	344	185	218	185
Ambrosia trifida	-96.303	33.2711	United States of America	4	Native	17.4678	12.5588	35.9438	821.183	34.497	-0.443	34.94	21.5163	7.0875	27.3875	7.0875	1073	147	54	29.2673	350	204	227	204
Ambrosia trifida	-96.3418	33.3312	United States of America	28984	Native	17.5693	12.572	35.9005	825.535	34.642	-0.377	35.019	21.6637	7.1415	27.5452	7.1415	1054	148	54	30.5578	349	197	224	197
Ambrosia trifida	-86.0714	41.6708	United States of America	27754	Native	9.80692	10.9665	28.782	1002.89	29.159	-8.943	38.102	21.835	-1.45733	21.835	-3.03567	960	101	45	21.7113	287	167	287	171
Ambrosia trifida	127.37	36.3737	Korea, Republic of	193	Invasive	12.4102	10.842	29.2956	999.878	29.998	-7.011	37.009	24.3688	-0.312667	24.3688	-0.312667	1322	306	29	86.1614	745	95	745	95
Ambrosia trifida	-83.1752	35.306	United States of America	14	Native	12.0816	13.6498	41.9995	721.807	28.12	-4.38	32.5	4.31283	12.812	20.775	2.9775	1595	167	105	11.3804	444	352	397	416
Ambrosia trifida	-97.5717	30.4476	United States of America	25	Native	19.644	12.8678	39.6053	722.251	35.322	2.832	32.49	23.3012	12.145	28.153	10.3957	851	116	47	32.2549	281	163	192	164
Ambrosia trifida	-97.1326	32.7858	United States of America	4	Native	18.8289	12.1511	35.2154	813.026	35.634	1.129	34.505	22.9623	8.574	28.6707	8.574	863	123	46	31.4177	294	152	192	152
Ambrosia trifida	-74.0946	41.7545	United States of America	NA	Native	9.37471	11.4616	30.6591	948.209	28.205	-9.179	37.384	18.7377	-2.66033	20.8405	-2.66033	1138	116	70	12.5046	325	240	306	240
Ambrosia trifida	-95.978	41.2753	United States of America	10	Native	10.5667	11.711	27.9152	1102.76	31.134	-10.818	41.952	21.5347	-3.569	23.7987	-3.569	774	110	19	52.5917	316	63	299	63
Ambrosia trifida	-97.6649	35.5248	United States of America	3	Native	15.8373	12.6051	33.33	914.844	34.392	-3.427	37.819	20.5765	4.231	26.8625	4.231	886	138	32	41.6923	327	115	244	115
Ambrosia trifida	-90.8046	35.4391	United States of America	4	Native	15.7624	11.5202	33.3011	861.902	33.006	-1.588	34.594	15.7393	26.1427	26.1427	4.79183	1234	132	74	21.3299	387	240	240	303
Ambrosia trifida	-97.7977	30.644	United States of America	3855	Native	18.9974	12.5562	38.6344	728.374	34.595	2.095	32.5	22.7507	9.6995	27.6335	9.6995	836	116	48	31.6961	277	158	188	158
Ambrosia trifida	-93.3014	45.2384	United States of America	14	Native	6.95067	11.8502	26.0157	1214.6	28.783	-16.767	45.55	21.1083	-8.90433	21.1083	-8.90433	754	111	20	51.6727	315	69	315	69
Ambrosia trifida	-93.157	44.8929	United States of America	14	Native	7.37563	11.2154	25.0831	1202.35	28.781	-15.932	44.713	21.4148	-8.31217	21.4148	-8.31217	749	108	19	50.3139	311	67	311	67
Ambrosia trifida	-97.6697	30.5085	United States of America	3	Native	19.3318	12.4857	38.6194	726.594	34.831	2.501	32.33	23.0902	10.0362	27.9298	10.0362	845	117	48	32.0831	281	160	190	160
Ambrosia trifida	-87.9534	39.3605	United States of America	8	Native	11.5125	11.0693	29.1089	994.436	30.173	-7.854	38.027	21.3003	-1.37083	23.2698	-1.37083	1054	113	55	20.628	322	194	308	194
Ambrosia trifida	-88.027	42.9264	United States of America	4	Native	8.27017	10.2792	26.0252	1048.01	27.769	-11.728	39.497	20.7575	-5.192	20.7575	-5.192	836	98	31	33.0017	286	119	286	119
Ambrosia trifida	-81.3943	41.0123	United States of America	8	Native	9.53596	10.7491	29.7264	937.514	27.787	-8.373	36.16	18.6718	-2.4185	20.7545	-2.4185	972	102	56	17.6034	288	192	283	192
Ambrosia trifida	-78.9121	35.9777	United States of America	12	Native	15.416	13.0822	38.183	803.485	32.388	-1.874	34.262	24.5338	10.7198	25.181	5.3025	1139	110	77	12.235	319	248	313	271
Ambrosia trifida	-81.403	42.9501	Canada	10	Invasive	7.81808	9.30233	25.7426	987.703	26.483	-9.653	36.136	9.8705	-3.85133	19.5748	-4.634	994	97	63	11.8067	278	209	251	230
Ambrosia trifida	-97.7749	30.18	United States of America	9	Native	19.8313	12.3057	38.8866	709.98	35.083	3.438	31.645	23.4723	12.4647	28.2105	10.7433	843	123	48	34.0181	290	153	202	155
Ambrosia trifida	-87.8552	41.5862	United States of America	5	Native	9.67492	10.751	27.3925	1035.36	29.072	-10.176	39.248	22.026	-3.69733	22.026	-3.69733	951	105	38	28.629	302	144	302	144
Ambrosia trifida	-82.5351	35.2595	United States of America	28706	Native	12.692	12.698	39.8081	727.094	28.442	-3.456	31.898	4.906	13.3352	21.5158	3.54617	1537	154	111	8.89109	406	361	400	374
Ambrosia trifida	-85.3523	38.394	United States of America	1609	Native	12.3992	11.9147	33.135	899.936	30.277	-5.681	35.958	21.1257	13.464	23.1757	0.857167	1194	125	78	15.8212	351	255	325	267
Ambrosia trifida	-96.8481	32.3805	United States of America	4	Native	18.6112	12.7132	37.0247	795.543	35.36	1.023	34.337	22.5753	9.62817	28.2058	8.5855	918	127	48	30.6756	303	177	185	180
Ambrosia trifida	-83.0214	40.0256	United States of America	4	Native	11.3277	11.5843	31.1792	955.164	29.988	-7.166	37.154	20.6608	-0.881833	22.7513	-0.881833	959	106	53	22.1479	309	181	299	181
Ambrosia trifida	-83.0223	40.0256	United States of America	20	Native	11.3277	11.5843	31.1792	955.164	29.988	-7.166	37.154	20.6608	-0.881833	22.7513	-0.881833	959	106	53	22.1479	309	181	299	181
Ambrosia trifida	-87.5464	41.2924	United States of America	8	Native	9.53829	11.1809	28.4755	1032.51	28.971	-10.294	39.265	15.0603	-3.845	21.77	-3.845	988	108	38	28.7424	319	149	302	149
Ambrosia trifida	-75.4144	40.2746	United States of America	177	Native	11.0327	11.7021	32.3083	914.941	29.515	-6.705	36.22	19.813	-0.42	22.155	-0.42	1122	110	72	12.4024	314	244	309	244
Ambrosia trifida	-97.4695	35.2625	United States of America	5	Native	15.9319	12.6514	33.6081	905.372	34.33	-3.314	37.644	20.6177	4.476	26.8638	4.476	906	134	33	38.9035	322	119	244	119
Ambrosia trifida	-89.7215	42.5852	United States of America	6	Native	7.72733	11.734	27.8638	1097.95	28.221	-13.891	42.112	20.6397	-6.628	20.6397	-6.628	857	105	28	39.5186	307	100	307	100
Ambrosia trifida	-97.2908	30.1105	United States of America	15	Native	19.6533	12.4182	39.0496	705.748	35.106	3.305	31.801	23.0107	12.1377	27.924	10.6038	907	123	50	32.5822	294	171	204	176
Ambrosia trifida	-97.9044	30.4962	United States of America	NA	Native	19.0763	11.8618	37.7045	714.699	34.19	2.73	31.46	22.7353	9.925	27.5243	9.925	827	118	46	32.8225	279	152	193	152
Ambrosia trifida	-88.2069	40.1271	United States of America	7	Native	11.0196	11.1002	28.5373	1027.82	30.117	-8.78	38.897	21.174	-2.3245	23.1478	-2.3245	1006	115	46	26.5486	327	164	317	164
Ambrosia trifida	-88.5346	42.5839	United States of America	508	Native	8.20492	11.2147	27.5355	1071.52	28.463	-12.265	40.728	20.9368	-5.64017	20.9368	-5.64017	903	106	32	33.7811	309	122	309	122
Ambrosia trifida	-88.5346	42.5839	United States of America	508	Native	8.20492	11.2147	27.5355	1071.52	28.463	-12.265	40.728	20.9368	-5.64017	20.9368	-5.64017	903	106	32	33.7811	309	122	309	122
Ambrosia trifida	-84.567	39.4192	United States of America	28090	Native	11.4332	12.3047	32.7952	946.18	30.256	-7.264	37.52	11.0435	-0.690333	22.7647	-0.690333	1030	114	63	17.7314	306	206	282	206
Ambrosia trifida	-66.4778	45.7585	Canada	100	Invasive	5.44858	10.8048	27.1512	1031.5	25.087	-14.708	39.795	-4.66567	-1.955	17.775	-7.81667	1164	113	83	9.48286	330	270	271	304
Ambrosia trifida	40.1267	50.4565	Russian Federation	4	Invasive	7.06367	9.00917	23.8945	1080.05	26.59	-11.114	37.704	19.8745	0.523166	19.8745	-6.28517	506	59	28	22.6944	159	91	159	115
Ambrosia trifida	40.127	50.4564	Russian Federation	2	Invasive	7.06367	9.00917	23.8945	1080.05	26.59	-11.114	37.704	19.8745	0.523166	19.8745	-6.28517	506	59	28	22.6944	159	91	159	115
Ambrosia trifida	-86.2463	41.7294	United States of America	4270	Native	10.1269	10.8183	28.3284	1007.64	29.503	-8.686	38.189	22.2383	-1.15283	22.2383	-2.752	980	102	46	20.6474	290	174	290	179
Ambrosia trifida	-75.7414	40.0772	United States of America	1	Native	11.2526	10.8922	31.0203	904.349	29.145	-5.968	35.113	19.9292	-0.105833	22.2203	-0.105833	1174	116	73	12.0712	333	258	321	258
Ambrosia trifida	-97.4305	35.2113	United States of America	5	Native	16.0689	12.7472	33.8896	901.936	34.452	-3.162	37.614	20.7648	4.65133	26.9545	4.65133	906	133	33	38.7675	322	118	244	118
Ambrosia trifida	-80.4712	42.6581	Canada	5	Invasive	8.40204	9.12125	26.1481	953.463	26.37	-8.513	34.883	10.3953	-2.8125	19.8957	-3.4795	981	94	56	14.0469	268	201	255	215
Ambrosia trifida	-95.368	32.2185	United States of America	232473	Native	18.4463	12.6476	38.2518	758.441	34.581	1.517	33.064	18.286	27.0805	27.5312	8.829	1077	122	52	20.9188	323	208	210	253
Ambrosia trifida	-95.3719	32.2603	United States of America	232473	Native	18.4272	12.6527	38.13	761.805	34.632	1.449	33.183	18.3042	27.0797	27.5733	8.7615	1075	123	51	21.6303	326	205	207	253
Ambrosia trifida	-86.1263	39.786	United States of America	24	Native	11.527	11.2466	29.4969	997.163	30.359	-7.769	38.128	21.3292	-1.33217	23.4067	-1.33217	1016	114	57	21.2481	317	191	303	191
Ambrosia trifida	-97.4368	35.2076	United States of America	5	Native	16.0689	12.7472	33.8896	901.936	34.452	-3.162	37.614	20.7648	4.65133	26.9545	4.65133	906	133	33	38.7675	322	118	244	118
Ambrosia trifida	-97.8217	30.2068	United States of America	4	Native	19.8313	12.3057	38.8866	709.98	35.083	3.438	31.645	23.4723	12.4647	28.2105	10.7433	843	123	48	34.0181	290	153	202	155
Ambrosia trifida	55.0872	51.7623	Russian Federation	4	Invasive	4.95425	10.4655	22.822	1344.34	28.705	-17.152	45.857	20.8152	-3.7485	20.8152	-11.7745	374	41	21	18.1192	112	73	112	84
Ambrosia trifida	-88.3279	42.0664	United States of America	5	Native	9.33421	11.3252	27.9374	1057.11	29.414	-11.124	40.538	21.9237	-4.35467	21.9237	-4.35467	925	107	32	33.9516	314	126	314	126
Ambrosia trifida	-97.7411	30.2953	United States of America	3	Native	20.1485	12.097	38.5071	708.695	35.271	3.856	31.415	23.7917	12.8047	28.5093	11.0718	831	121	47	33.9968	285	152	198	153
Ambrosia trifida	-89.4435	43.0595	United States of America	5	Native	7.81625	11.7407	27.7892	1099.6	28.454	-13.795	42.249	20.7385	-6.47017	20.7385	-6.47017	836	105	29	39.2178	306	101	306	101
Ambrosia trifida	-78.3117	38.0544	United States of America	6	Native	13.1993	12.9596	36.6909	840.212	30.836	-4.485	35.321	21.4197	2.61767	23.4218	2.61767	1129	117	75	13.576	324	236	313	236
Ambrosia trifida	-75.4729	40.3201	United States of America	31	Native	10.9472	11.6662	32.3988	906.564	29.309	-6.699	36.008	19.5895	0.516833	21.944	-0.416167	1117	109	72	12.1987	313	244	308	244
Ambrosia trifida	-90.1235	29.9337	United States of America	4	Native	20.6895	11.083	40.4563	622.785	33.367	5.972	27.395	27.9022	17.138	27.9022	12.7288	1595	168	79	16.6593	469	327	469	404
Ambrosia trifida	-97.1921	32.6927	United States of America	29066	Native	18.8237	12.266	35.5125	809.742	35.657	1.117	34.54	22.935	9.68833	28.62	8.6195	855	122	46	31.3134	292	152	190	152
Ambrosia trifida	-97.6842	30.6464	United States of America	4	Native	19.0666	12.401	38.2416	732.437	34.652	2.224	32.428	22.8358	9.70433	27.7485	9.70433	847	115	47	31.2966	279	163	187	163
Ambrosia trifida	-83.5004	35.6859	United States of America	NA	Native	12.8733	13.9206	42.19	741.804	29.281	-3.714	32.995	19.9925	13.7082	21.8358	3.52117	1379	144	79	14.7208	390	283	378	343
Ambrosia trifida	-97.6537	30.3736	United States of America	3	Native	19.7444	12.5865	39.2152	716.984	35.18	3.084	32.096	23.3935	12.2945	28.1957	10.5673	841	119	49	33.1635	283	157	195	158
Ambrosia trifida	-97.7535	30.283	United States of America	16	Native	19.638	11.6631	37.7092	705.367	34.585	3.656	30.929	23.2357	12.2897	27.9693	10.6003	830	120	47	33.3727	284	152	200	153
Ambrosia trifida	-82.6634	35.6821	United States of America	18	Native	12.7587	13.4678	40.4185	762.553	29.341	-3.98	33.321	12.3838	13.4095	22.0268	3.21483	1135	115	70	13.615	314	237	311	273
Ambrosia trifida	-97.0086	32.5812	United States of America	151	Native	18.5858	12.2903	35.9451	799.251	35.259	1.067	34.192	22.5532	9.59117	28.2367	8.50883	886	125	46	31.421	300	161	187	164
Ambrosia trifida	-72.8811	41.2622	United States of America	5	Native	11.0288	10.6516	30.1289	906.414	29.1841	-6.16932	35.3534	9.625	17.7574	22.1763	-0.222917	1165	105	88	5.6257	309	282	286	283
Ambrosia trifida	-89.8313	44.1974	United States of America	7	Native	6.67825	12.1123	27.8913	1131.6	27.811	-15.616	43.427	18.7933	-8.00883	19.9832	-8.00883	818	104	24	44.6806	308	83	300	83
Ambrosia trifida	-81.154	42.9674	Canada	3	Invasive	7.76396	9.47792	26.0848	988.848	26.459	-9.876	36.335	9.69383	-3.8925	19.5678	-4.69083	1003	97	61	12.0827	276	208	261	223
Ambrosia trifida	-81.1535	42.9678	Canada	4	Invasive	7.76396	9.47792	26.0848	988.848	26.459	-9.876	36.335	9.69383	-3.8925	19.5678	-4.69083	1003	97	61	12.0827	276	208	261	223
Ambrosia trifida	-86.4765	35.7272	United States of America	28649	Native	14.4186	13.1563	38.0813	821.151	31.623	-2.925	34.548	14.1167	20.315	24.3282	4.0195	1392	150	91	14.8218	399	288	322	352
Ambrosia trifida	-84.1356	33.8844	United States of America	4	Native	16.3682	11.8365	37.4537	746.678	31.911	0.308	31.603	8.52233	16.9062	25.3628	6.88933	1334	146	90	15.1862	401	284	317	368
Ambrosia trifida	-97.2761	32.8725	United States of America	16	Native	18.6347	12.6209	35.8172	824.152	35.768	0.531	35.237	22.7918	8.242	28.6173	8.242	867	122	46	31.0882	295	151	197	151
Ambrosia trifida	-89.5405	34.3503	United States of America	3	Native	15.9759	12.8707	37.6743	807.897	32.649	-1.514	34.163	15.9227	21.6468	25.6888	5.68267	1463	154	84	19.3908	437	271	307	394
Ambrosia trifida	-97.173	30.0974	United States of America	NA	Native	19.4173	12.2575	38.7613	704.364	34.771	3.148	31.623	22.7108	11.8778	27.6682	10.3897	924	124	50	31.9041	295	177	205	183
Ambrosia trifida	-96.9977	30.4045	United States of America	8	Native	19.621	12.2572	38.6506	711.281	34.939	3.226	31.713	23.1513	12.128	28.0228	10.5292	924	124	44	32.0163	299	187	193	191
Ambrosia trifida	104.081	1.76231	Malaysia	4	Invasive	26.4258	6.93867	84.2173	50.3787	30.945	22.706	8.239	25.7977	26.7298	27.0127	25.726	2575	386	160	29.913	906	525	585	791
Ambrosia trifida	-88.4175	42.8502	United States of America	757	Native	7.93288	11.0989	27.266	1067.14	28.023	-12.683	40.706	19.575	-5.91967	20.562	-5.91967	857	105	29	36.0934	303	111	302	111
Ambrosia trifida	-88.4175	42.8502	United States of America	757	Native	7.93288	11.0989	27.266	1067.14	28.023	-12.683	40.706	19.575	-5.91967	20.562	-5.91967	857	105	29	36.0934	303	111	302	111
Ambrosia trifida	-86.7098	34.8476	United States of America	4	Native	14.9849	12.8089	37.976	801.891	31.666	-2.063	33.729	14.8462	20.6607	24.6528	4.82483	1446	166	86	18.6085	420	280	312	396
Ambrosia trifida	-86.6127	36.2173	United States of America	35	Native	14.8202	12.722	36.102	850.097	32.246	-2.993	35.239	14.4822	20.8935	25.0805	4.01833	1264	132	75	15.3136	365	257	298	321
Ambrosia trifida	-90.1211	38.8191	United States of America	8	Native	12.7972	11.3342	29.5299	991.918	31.569	-6.813	38.382	22.5293	-0.0455	24.5892	-0.0455	969	103	49	20.0669	292	179	272	179
Ambrosia trifida	-82.4865	43.0405	United States of America	NA	Native	8.48287	9.45392	26.3877	977.951	27.066	-8.761	35.827	19.795	-3.00467	20.217	-3.66783	830	95	46	19.4732	243	152	229	160
Ambrosia trifida	-97.8132	30.4801	United States of America	4	Native	19.357	12.2531	38.5815	715.023	34.585	2.826	31.759	23.0578	10.1872	27.7918	10.1872	838	119	47	33.0367	283	155	193	155
Ambrosia trifida	-105.437	28.2896	Mexico	15	Invasive	18.8101	17.459	50.2056	627.074	35.195	0.42	34.775	25.0442	15.648	26.187	10.855	317	74	3	98.086	206	16	175	23
Ambrosia trifida	-97.2505	37.6826	United States of America	7	Native	14.0581	12.3849	30.9275	1004.62	34.053	-5.992	40.045	23.7853	1.34117	26.2502	1.34117	819	118	22	45.3945	316	79	285	79
Ambrosia trifida	-83.02	40.0202	United States of America	120	Native	11.3277	11.5843	31.1792	955.164	29.988	-7.166	37.154	20.6608	-0.881833	22.7513	-0.881833	959	106	53	22.1479	309	181	299	181
Ambrosia trifida	-84.0467	43.4167	United States of America	149	Native	8.19088	10.3056	27.3321	1009.05	27.753	-9.952	37.705	15.4287	-4.55467	20.3262	-4.55467	775	102	30	30.9391	252	117	231	117
Ambrosia trifida	-97.8332	32.247	United States of America	NA	Native	18.2373	14.5214	40.0823	795.25	35.835	-0.394	36.229	22.3795	9.22617	27.8103	8.1565	818	127	42	36.6216	296	137	191	137
Ambrosia trifida	-96.8665	33.1203	United States of America	27	Native	18.1682	12.3355	35.2644	831.32	35.205	0.225	34.98	22.3032	7.6655	28.2017	7.6655	968	141	49	33.1593	335	167	215	167
Ambrosia trifida	-89.1131	42.4597	United States of America	NA	Native	8.38146	11.4657	27.8606	1082.47	28.531	-12.623	41.154	21.1368	-5.73733	21.1368	-5.73733	862	103	28	37.1233	303	106	303	106
Ambrosia trifida	-97.8096	30.2443	United States of America	NA	Native	19.8313	12.3057	38.8866	709.98	35.083	3.438	31.645	23.4723	12.4647	28.2105	10.7433	843	123	48	34.0181	290	153	202	155
Ambrosia trifida	-86.6759	36.2576	United States of America	8	Native	14.5361	12.6417	35.867	851.767	31.972	-3.274	35.246	14.2268	20.6452	24.7957	3.6725	1259	131	75	15.4429	364	254	296	320
Ambrosia trifida	-92.3268	34.7028	United States of America	4	Native	16.7951	12.305	35.1732	842.173	33.944	-1.04	34.984	16.938	26.1413	26.916	6.05083	1307	137	81	18.5335	392	270	274	302
Ambrosia trifida	-74.0878	41.7502	United States of America	40	Native	9.37471	11.4616	30.6591	948.209	28.205	-9.179	37.384	18.7377	-2.66033	20.8405	-2.66033	1138	116	70	12.5046	325	240	306	240
Ambrosia trifida	-75.6137	40.123	United States of America	4	Native	11.106	11.1512	31.5855	901.334	29.099	-6.206	35.305	19.7337	-0.212833	22.0402	-0.212833	1158	113	73	11.8686	326	255	316	255
Ambrosia trifida	-76.2201	43.081	United States of America	825	Native	8.72083	10.2138	27.6176	982.478	27.597	-9.386	36.983	19.6357	-2.756	20.5467	-3.69683	1022	107	58	15.4506	291	201	280	212
Ambrosia trifida	-82.8052	39.9325	United States of America	3	Native	11.0689	11.6559	31.587	944.371	29.573	-7.328	36.901	20.2882	-0.988167	22.3667	-0.988167	984	111	55	22.2395	317	188	308	188
Ambrosia trifida	-90.5291	41.5776	United States of America	NA	Native	10.2067	11.0383	26.6504	1101.21	30.458	-10.961	41.419	23.2815	-4.06717	23.2815	-4.06717	919	115	28	37.9922	326	114	326	114
Ambrosia trifida	-79.3704	43.7776	Canada	210	Invasive	7.98429	8.80775	24.1189	1006.24	26.659	-9.859	36.518	19.4313	-3.8985	20.093	-4.55617	850	87	51	17.0067	249	160	238	172
Ambrosia trifida	-84.1229	38.9368	United States of America	8	Native	11.5557	11.7335	32.6293	907.087	29.463	-6.497	35.96	11.0877	-0.0776666	22.3878	-0.0776666	1112	118	71	16.7717	327	227	308	227
Ambrosia trifida	-98.3108	29.507	United States of America	193	Native	20.0986	12.4565	40.3358	675.161	34.695	3.813	30.882	23.6587	13.0705	28.0258	11.3958	831	116	46	34.3204	286	142	213	145
Ambrosia trifida	-92.1162	44.5443	United States of America	3	Native	6.96287	11.6897	26.6932	1162.97	27.946	-15.847	43.793	20.5075	-8.2795	20.5075	-8.2795	800	109	19	48.841	312	74	312	74
Ambrosia trifida	-90.1836	38.8687	United States of America	5	Native	12.5057	11.2913	29.415	990.026	31.254	-7.132	38.386	22.1708	-0.335833	24.2502	-0.335833	968	103	48	20.7693	291	175	271	175
Ambrosia trifida	-86.86	35.9441	United States of America	NA	Native	14.4482	13.1865	37.3958	841.331	31.898	-3.364	35.262	14.1678	20.4687	24.5865	3.75967	1313	140	79	15.1174	380	269	305	333
Ambrosia trifida	-90.0975	44.647	United States of America	7	Native	5.64021	12.0978	27.3717	1155.85	27	-17.198	44.198	18.06	-9.46317	19.0973	-9.46317	841	106	22	45.9137	315	81	311	81
Ambrosia trifida	-96.8522	33.1276	United States of America	5	Native	18.1682	12.3355	35.2644	831.32	35.205	0.225	34.98	22.3032	7.6655	28.2017	7.6655	968	141	49	33.1593	335	167	215	167
Ambrosia trifida	-76.7193	39.2447	United States of America	NA	Native	13.093	10.9874	31.4835	890.403	30.798	-4.101	34.899	21.7585	1.94467	23.9428	1.94467	1127	113	75	11.0631	310	251	298	251
Ambrosia trifida	-86.1249	39.7864	United States of America	9	Native	11.527	11.2466	29.4969	997.163	30.359	-7.769	38.128	21.3292	-1.33217	23.4067	-1.33217	1016	114	57	21.2481	317	191	303	191
Ambrosia trifida	-77.0503	38.773	United States of America	17	Native	13.6989	11.3547	32.6809	873.819	31.1773	-3.56667	34.744	23.6833	2.76978	24.3396	2.76978	1034	100	69	11.0129	288	228	282	228
Ambrosia trifida	-96.9211	31.2512	United States of America	3	Native	19.3961	12.5883	37.9851	752.377	35.52	2.38	33.14	23.1823	9.79533	28.3368	9.79533	905	124	50	28.846	291	178	184	178
Ambrosia trifida	-87.9344	42.3369	United States of America	11	Native	8.54596	10.3876	26.8705	1024.7	27.541	-11.117	38.658	20.7352	-4.66033	20.7352	-4.66033	882	103	32	31.7513	295	130	295	130
Ambrosia trifida	-96.8515	33.128	United States of America	3	Native	18.1682	12.3355	35.2644	831.32	35.205	0.225	34.98	22.3032	7.6655	28.2017	7.6655	968	141	49	33.1593	335	167	215	167
Ambrosia trifida	-96.5942	43.5938	United States of America	165	Native	7.37192	12.6957	28.1126	1186.21	29.323	-15.837	45.16	19.1978	-7.96083	21.3905	-7.96083	613	91	12	53.1359	242	44	240	44
Ambrosia trifida	-87.2357	34.8521	United States of America	4	Native	15.1427	12.8208	38.0847	796.276	31.795	-1.869	33.664	14.977	20.7968	24.7637	5.04683	1440	163	86	18.1237	419	281	311	391
Ambrosia trifida	-97.2228	32.6629	United States of America	4	Native	18.5702	12.4363	35.9307	807.623	35.462	0.85	34.612	22.6533	9.471	28.359	8.3985	864	124	45	32.1527	298	152	189	154
Ambrosia trifida	-88.2131	43.0115	United States of America	5	Native	7.96046	10.7991	26.7324	1061.78	27.957	-12.44	40.397	19.713	-5.70033	20.6042	-5.70033	836	99	29	35.6431	295	110	292	110
Ambrosia trifida	-96.8531	33.1289	United States of America	NA	Native	18.1682	12.3355	35.2644	831.32	35.205	0.225	34.98	22.3032	7.6655	28.2017	7.6655	968	141	49	33.1593	335	167	215	167
Ambrosia trifida	-81.3487	41.079	United States of America	27847	Native	9.53596	10.7491	29.7264	937.514	27.787	-8.373	36.16	18.6718	-2.4185	20.7545	-2.4185	972	102	56	17.6034	288	192	283	192
Ambrosia trifida	-90.2873	38.639	United States of America	3	Native	13.3648	11.5507	30.0275	991.926	32.18	-6.287	38.467	23.1385	0.567	25.1918	0.567	979	103	51	19.1352	290	183	268	183
Ambrosia trifida	-80.9846	42.7146	Canada	27599	Invasive	8.15279	9.33242	26.4098	964.244	26.244	-9.093	35.337	10.2247	-3.27317	19.6647	-3.977	999	99	57	14.0361	275	199	267	214
Ambrosia trifida	-96.8529	33.1299	United States of America	8	Native	18.1682	12.3355	35.2644	831.32	35.205	0.225	34.98	22.3032	7.6655	28.2017	7.6655	968	141	49	33.1593	335	167	215	167
Ambrosia trifida	-96.8519	33.1296	United States of America	9	Native	18.1682	12.3355	35.2644	831.32	35.205	0.225	34.98	22.3032	7.6655	28.2017	7.6655	968	141	49	33.1593	335	167	215	167
Ambrosia trifida	-95.903	36.0226	United States of America	204	Native	15.8209	12.8647	33.6008	925.777	34.319	-3.968	38.287	20.5945	4.0095	26.9432	4.0095	1038	140	41	33.4105	353	151	266	151
Ambrosia trifida	-79.3218	42.9715	Canada	4	Invasive	8.54954	8.75625	25.248	963.518	26.343	-8.338	34.681	10.3715	-2.7935	20.2485	-3.43417	942	95	52	16.4749	275	178	248	194
Ambrosia trifida	-97.7725	30.2716	United States of America	11	Native	19.638	11.6631	37.7092	705.367	34.585	3.656	30.929	23.2357	12.2897	27.9693	10.6003	830	120	47	33.3727	284	152	200	153
Ambrosia trifida	-90.9242	41.4318	United States of America	NA	Native	9.85983	11.1758	27.3181	1080.6	29.726	-11.184	40.91	22.5875	-4.22967	22.5875	-4.22967	911	109	27	37.8656	318	109	318	109
Ambrosia trifida	50.1867	53.4337	Russian Federation	NA	Invasive	4.68204	9.82525	23.1886	1255.58	26.8	-15.571	42.371	19.521	-10.0265	19.521	-10.6458	548	72	23	28.6379	178	89	178	103
Ambrosia trifida	-93.3232	44.7705	United States of America	60	Native	7.40221	11.2944	25.1294	1208.03	28.876	-16.069	44.945	21.4815	-8.39333	21.4815	-8.39333	758	106	18	50.3891	314	67	314	67
Ambrosia trifida	-96.1969	41.1699	United States of America	27847	Native	10.2383	12.2466	28.9586	1100.03	30.873	-11.417	42.29	21.156	-3.87117	23.4107	-3.87117	782	117	19	51.9794	315	62	293	62
Ambrosia trifida	-85.0045	38.1962	United States of America	5	Native	12.3738	12.2675	34.2314	885.843	30.261	-5.576	35.837	20.9247	13.4787	22.9818	1.027	1183	124	75	15.5712	352	250	324	269
Ambrosia trifida	-88.2388	41.8293	United States of America	27723	Native	9.61821	11.4526	28.4296	1049.27	29.567	-10.717	40.284	22.1177	-3.966	22.1177	-3.966	948	107	36	31.015	310	136	310	136
Ambrosia trifida	-97.3899	28.6555	United States of America	4	Native	21.4232	12.2425	42.5811	604.821	34.936	6.185	28.751	26.075	14.9853	28.4055	13.5608	897	127	36	37.1864	299	141	266	152
Ambrosia trifida	-74.0944	41.7539	United States of America	13	Native	9.37471	11.4616	30.6591	948.209	28.205	-9.179	37.384	18.7377	-2.66033	20.8405	-2.66033	1138	116	70	12.5046	325	240	306	240
Ambrosia trifida	-84.3318	39.817	United States of America	2	Native	11.0693	11.4458	30.9113	954.622	29.596	-7.432	37.028	20.4722	-1.173	22.4718	-1.173	988	110	57	19.8195	304	192	281	192
Ambrosia trifida	-97.807	30.4947	United States of America	NA	Native	19.357	12.2531	38.5815	715.023	34.585	2.826	31.759	23.0578	10.1872	27.7918	10.1872	838	119	47	33.0367	283	155	193	155
Ambrosia trifida	-98.3881	33.7604	United States of America	4	Native	17.4018	14.1718	37.2265	870.418	36.07	-1.999	38.069	21.7538	7.63233	27.9795	6.45433	759	107	31	39.7982	265	112	194	112
Ambrosia trifida	-97.2762	32.8718	United States of America	89	Native	18.6347	12.6209	35.8172	824.152	35.768	0.531	35.237	22.7918	8.242	28.6173	8.242	867	122	46	31.0882	295	151	197	151
Ambrosia trifida	-98.5155	34.7368	United States of America	3	Native	16.0532	13.4567	35.3706	891.876	34.886	-3.159	38.045	20.4993	4.83017	26.8978	4.83017	788	126	30	43.7898	293	101	214	101
Ambrosia trifida	-85.6737	43.0337	United States of America	35	Native	8.43467	10.9717	29.3517	989.306	27.998	-9.382	37.38	15.546	-2.86717	20.3652	-4.058	906	107	36	24.7363	280	153	256	161
Ambrosia trifida	-85.3427	35.0208	United States of America	14	Native	14.6412	12.4496	37.8097	781.579	31.035	-1.892	32.927	6.30983	20.2542	24.0835	4.738	1483	165	91	16.4231	436	300	330	409
Ambrosia trifida	-89.3628	43.1656	United States of America	529	Native	7.78292	11.5297	27.614	1089.84	28.253	-13.5	41.753	20.6417	-6.32717	20.6417	-6.32717	825	104	29	38.6499	301	101	301	101
Ambrosia trifida	-81.1326	42.9432	Canada	3	Invasive	7.76396	9.47792	26.0848	988.848	26.459	-9.876	36.335	9.69383	-3.8925	19.5678	-4.69083	1003	97	61	12.0827	276	208	261	223
Ambrosia trifida	-88.3773	42.6319	United States of America	259	Native	8.23012	11.1719	27.6601	1059.03	28.279	-12.111	40.39	20.8183	-5.46483	20.8183	-5.46483	897	107	32	33.1261	308	125	308	125
Ambrosia trifida	-77.2694	39.6036	United States of America	NA	Native	11.7962	12.2467	33.6947	906.02	30.49	-5.856	36.346	20.6213	0.439833	22.8355	0.439833	1018	98	69	10.8023	283	220	277	220
Ambrosia trifida	-77.1756	39.5714	United States of America	NA	Native	11.7494	12.1147	33.57	902.803	30.249	-5.839	36.088	20.5545	0.400833	22.718	0.400833	1029	101	69	10.9372	288	222	280	222
Ambrosia trifida	-85.4853	42.6203	United States of America	4	Native	8.64504	10.9769	29.3665	981.305	27.934	-9.445	37.379	19.4428	-2.59317	20.4168	-3.8285	907	103	38	24.7029	279	149	271	156
Ambrosia trifida	-88.3773	42.6319	United States of America	259	Native	8.23012	11.1719	27.6601	1059.03	28.279	-12.111	40.39	20.8183	-5.46483	20.8183	-5.46483	897	107	32	33.1261	308	125	308	125
Ambrosia trifida	-72.6405	41.5949	United States of America	4	Native	10.1425	11.2469	30.6782	924.836	28.923	-7.738	36.661	14.362	-0.507	21.4403	-1.43783	1175	106	85	6.16384	309	276	289	280
Ambrosia trifida	-93.9088	37.1037	United States of America	425	Native	13.1817	12.4882	32.8325	926.995	31.664	-6.372	38.036	17.775	1.33833	24.3222	1.33833	1113	130	44	28.6979	356	167	308	167
Ambrosia trifida	-77.1286	38.5964	United States of America	15	Native	13.5147	11.3819	33.1591	854.69	30.8368	-3.48824	34.325	23.3346	2.82917	23.9377	2.82917	1024	101	69	10.1019	285	228	283	228
Ambrosia trifida	-93.3195	37.0612	United States of America	5	Native	13.1567	12.786	33.545	922.563	31.752	-6.364	38.116	17.789	1.34883	24.2412	1.34883	1108	118	48	24.4636	337	182	290	182
Ambrosia trifida	-93.1753	44.4647	United States of America	9	Native	6.88054	11.3581	25.602	1197.64	28.04	-16.324	44.364	20.8125	-8.80867	20.8125	-8.80867	785	106	20	49.2152	310	70	310	70
Ambrosia trifida	-92.8494	43.8723	United States of America	5	Native	6.71508	11.2633	25.7754	1187.6	27.569	-16.129	43.698	20.5188	-8.82517	20.5188	-8.82517	824	112	19	50.3243	326	72	326	72
Ambrosia trifida	-93.2054	39.1718	United States of America	6	Native	12.0991	12.0584	30.5516	1008.93	31.28	-8.189	39.469	17.7183	-1.029	24.0072	-1.029	973	122	34	35.8078	328	117	295	117
Ambrosia trifida	-90.2361	38.7396	United States of America	6	Native	13.2997	11.4391	29.6572	996.886	32.154	-6.417	38.571	23.0855	0.4295	25.1805	0.4295	971	102	50	19.5422	290	180	270	180
Ambrosia trifida	-97.8737	30.1861	United States of America	87	Native	19.3676	12.3283	38.8735	712.535	34.676	2.962	31.714	23.0363	11.963	27.7913	10.2512	848	122	48	33.7481	290	154	205	155
Ambrosia trifida	-87.772	42.061	United States of America	8	Native	9.72846	10.3333	26.8976	1022.64	28.799	-9.618	38.417	21.9625	-3.385	21.9625	-3.385	917	105	38	27.5309	294	145	294	145
Ambrosia trifida	-83.9696	38.2564	United States of America	4	Native	12.0141	12.542	34.8553	888.318	29.923	-6.06	35.983	20.5257	13.2475	22.6457	0.672333	1154	121	73	16.6517	341	249	320	252
Ambrosia trifida	-97.3837	32.7032	United States of America	5	Native	18.8578	12.5264	35.843	814.249	35.853	0.905	34.948	23.0478	9.63717	28.7093	8.58433	841	118	45	30.7949	289	149	193	149
Ambrosia trifida	-83.9713	38.2625	United States of America	4	Native	12.0141	12.542	34.8553	888.318	29.923	-6.06	35.983	20.5257	13.2475	22.6457	0.672333	1154	121	73	16.6517	341	249	320	252
Ambrosia trifida	-97.6138	30.4353	United States of America	3	Native	19.6161	12.7284	39.3593	720.684	35.177	2.838	32.339	23.3007	12.1293	28.119	10.3857	849	118	48	32.8912	283	161	192	161
Ambrosia trifida	-73.5593	44.6673	United States of America	29	Native	6.60483	10.8378	26.6626	1067.59	26.657	-13.991	40.648	18.2563	-5.9505	19.3192	-7.0855	797	96	37	26.5453	262	129	257	134
Ambrosia trifida	-97.6775	30.2665	United States of America	4	Native	20.1485	12.097	38.5071	708.695	35.271	3.856	31.415	23.7917	12.8047	28.5093	11.0718	831	121	47	33.9968	285	152	198	153
Ambrosia trifida	-77.1755	39.5715	United States of America	3	Native	11.7494	12.1147	33.57	902.803	30.249	-5.839	36.088	20.5545	0.400833	22.718	0.400833	1029	101	69	10.9372	288	222	280	222
Ambrosia trifida	-77.2368	39.4809	United States of America	4	Native	11.8259	12.1633	33.8209	897.123	30.231	-5.733	35.964	20.5568	0.526	22.7082	0.526	1024	101	69	11.374	288	220	281	220
Ambrosia trifida	-97.4706	35.2245	United States of America	5	Native	16.0689	12.7472	33.8896	901.936	34.452	-3.162	37.614	20.7648	4.65133	26.9545	4.65133	906	133	33	38.7675	322	118	244	118
Ambrosia trifida	-82.4192	34.8568	United States of America	NA	Native	15.425	12.7227	38.658	763.721	31.779	-1.132	32.911	7.38517	15.9103	24.722	5.82667	1413	146	102	9.85414	393	327	352	363
Ambrosia trifida	-89.3623	43.1991	United States of America	27537	Native	7.52225	11.857	28.2532	1100.43	28.084	-13.883	41.967	20.4727	-6.78917	20.4727	-6.78917	832	105	29	39.3056	304	100	304	100
Ambrosia trifida	-96.9307	30.2136	United States of America	8	Native	19.852	12.6297	39.3058	711.897	35.459	3.327	32.132	23.3213	12.2675	28.2312	10.7557	939	126	45	32.2025	298	190	194	195
Ambrosia trifida	50.1906	53.17	Russian Federation	3	Invasive	5.11054	9.44358	22.6797	1242.74	27.065	-14.574	41.639	19.9457	-9.46083	19.9457	-9.79483	531	68	27	24.7012	170	95	170	107
Ambrosia trifida	-94.3707	36.8937	United States of America	12	Native	13.7955	12.7867	33.8256	906.159	32.23	-5.572	37.802	18.3997	2.2035	24.697	2.2035	1148	129	48	27.9966	364	178	299	178
Ambrosia trifida	-86.6572	34.7143	United States of America	4	Native	15.8082	12.9303	37.9754	806.346	32.565	-1.484	34.049	7.2605	21.5043	25.5168	5.59667	1435	166	85	19.1491	419	276	308	398
Ambrosia trifida	-81.181	42.9723	Canada	3	Invasive	8.14333	9.53733	25.9745	998.118	27.071	-9.647	36.718	10.0403	-3.57217	20.0695	-4.4205	1005	97	62	11.7146	277	210	260	226
Ambrosia trifida	-84.3451	33.8051	United States of America	5	Native	16.555	11.4862	36.542	751.682	31.881	0.448	31.433	8.66517	17.0952	25.5925	6.986	1295	142	83	15.8903	388	272	316	355
Ambrosia trifida	-81.2081	41.0525	United States of America	27847	Native	9.34867	11.1168	30.6451	931.092	27.684	-8.592	36.276	18.4305	-2.536	20.48	-2.536	992	103	56	17.5981	295	196	288	196
Ambrosia trifida	-83.5258	35.7078	United States of America	2099	Native	12.8733	13.9206	42.19	741.804	29.281	-3.714	32.995	19.9925	13.7082	21.8358	3.52117	1379	144	79	14.7208	390	283	378	343
Ambrosia trifida	-80.4555	43.1892	Canada	4	Invasive	7.27608	9.60333	26.2329	994.735	26.106	-10.502	36.608	18.4303	-4.5415	19.1607	-5.2215	919	98	52	17.5827	270	173	262	185
Ambrosia trifida	-89.878	44.1551	United States of America	5	Native	6.74829	12.1562	27.9069	1130.89	27.973	-15.587	43.56	18.9235	-7.90017	20.076	-7.90017	813	104	24	44.8026	307	82	298	82
Ambrosia trifida	-89.4335	43.0737	United States of America	4	Native	7.81625	11.7407	27.7892	1099.6	28.454	-13.795	42.249	20.7385	-6.47017	20.7385	-6.47017	836	105	29	39.2178	306	101	306	101
Ambrosia trifida	-77.1318	38.8255	United States of America	4	Native	13.6893	11.605	33.141	879.33	31.277	-3.74	35.017	23.6797	2.668	24.3872	2.668	1032	100	69	10.6028	285	227	280	227
Ambrosia trifida	-83.7287	38.2517	United States of America	38	Native	12.1148	13.1008	35.8475	893.868	30.304	-6.242	36.546	20.6825	13.3335	22.805	0.704833	1152	126	74	17.1327	347	247	326	252
Ambrosia trifida	-83.9205	38.3416	United States of America	132	Native	12.0787	12.6015	34.8098	892.916	30.123	-6.078	36.201	20.6295	13.298	22.7542	0.65	1138	119	72	16.8128	335	245	316	247
Ambrosia trifida	-82.4083	42.7049	Canada	2696	Invasive	8.58958	9.43	25.9801	997.267	27.492	-8.805	36.297	20.0117	-3.17633	20.5385	-3.88833	866	98	53	17.7326	250	167	236	174
Ambrosia trifida	-86.6335	34.7067	United States of America	4	Native	15.8082	12.9303	37.9754	806.346	32.565	-1.484	34.049	7.2605	21.5043	25.5168	5.59667	1435	166	85	19.1491	419	276	308	398
Ambrosia trifida	-75.1589	40.7257	United States of America	12	Native	10.1655	12.1471	33.1091	917.105	28.919	-7.769	36.688	19.0123	-1.38133	21.2408	-1.38133	1197	116	74	11.821	336	256	328	256
Ambrosia trifida	-89.4827	36.3744	United States of America	7	Native	14.8358	11.4218	31.9124	904.994	32.546	-3.245	35.791	14.6082	21.2007	25.6452	3.20767	1278	130	82	17.0491	385	259	290	308
Ambrosia trifida	-87.7945	41.7058	United States of America	27754	Native	10.0609	10.5206	26.9082	1037.2	29.37	-9.728	39.098	22.4522	-3.30867	22.4522	-3.30867	953	104	40	27.2363	301	150	301	150
Ambrosia trifida	-78.295	37.2699	United States of America	NA	Native	13.7456	13.4571	38.1566	826.122	31.372	-3.896	35.268	23.1688	3.3365	23.8137	3.3365	1108	106	81	9.59766	299	256	290	256
Ambrosia trifida	-96.1685	41.2766	United States of America	4	Native	10.1077	12.2413	29.1119	1098.07	30.578	-11.471	42.049	21.0253	-3.9945	23.2105	-3.9945	781	117	18	51.9553	314	61	289	61
Ambrosia trifida	-88.0709	41.8145	United States of America	166	Native	9.77812	11.1719	28.1168	1039.87	29.529	-10.205	39.734	22.1915	-3.64917	22.1915	-3.64917	942	104	38	29.4433	305	140	305	140
Ambrosia trifida	-91.7969	41.7691	United States of America	1574	Native	9.45738	11.3612	27.2917	1103.61	29.663	-11.966	41.629	22.4488	-4.98817	22.4488	-4.98817	898	116	25	44.9895	336	90	336	90
Ambrosia trifida	-96.8492	32.7537	United States of America	9	Native	19.035	11.7549	34.4942	818.233	35.607	1.529	34.078	23.1947	9.778	28.9398	8.7225	917	127	48	30.9298	311	164	201	166
Ambrosia trifida	-91.0272	33.3786	United States of America	52	Native	17.6613	11.7416	35.6638	802.403	33.713	0.79	32.923	17.7122	23.2308	27.256	7.42983	1372	147	65	23.328	411	227	276	387
Ambrosia trifida	-94.3784	33.5893	United States of America	4	Native	17.1537	12.9633	37.5921	810.767	33.937	-0.547	34.484	16.9718	26.369	26.8873	6.89533	1242	137	72	17.8771	368	270	279	274
Ambrosia trifida	-77.0576	38.9184	United States of America	8	Native	13.3512	11.5853	32.9869	878.62	31.093	-4.028	35.121	21.9458	2.33067	24.0418	2.33067	1082	109	71	11.71	303	234	291	234
Ambrosia trifida	-79.0832	36.0241	United States of America	NA	Native	14.7116	13.118	38.7751	784.814	31.599	-2.232	33.831	24.2747	10.1668	24.2747	4.82867	1157	109	79	10.9467	316	259	316	274
Ambrosia trifida	-94.4295	36.0669	United States of America	30	Native	14.4074	12.314	34.0401	863.465	32.06	-4.115	36.175	18.7392	3.42933	24.8273	3.42933	1184	138	55	24.8484	365	201	287	201
Ambrosia trifida	-97.6133	30.4606	United States of America	1	Native	19.6161	12.7284	39.3593	720.684	35.177	2.838	32.339	23.3007	12.1293	28.119	10.3857	849	118	48	32.8912	283	161	192	161
Ambrosia trifida	-81.3902	41.1759	United States of America	27847	Native	9.46879	10.7584	29.763	939.402	27.758	-8.389	36.147	18.5988	-1.3035	20.7252	-2.48	997	99	56	16.7768	289	197	286	198
Ambrosia trifida	-98.482	29.5187	United States of America	22	Native	20.3357	12.2002	39.762	683.725	34.74	4.057	30.683	23.9713	13.247	28.3542	11.525	818	115	43	35.3543	284	136	216	137
Ambrosia trifida	-89.8798	30.052	United States of America	4	Native	20.1169	10.1571	38.2641	623.059	32.683	6.1383	26.5447	27.1209	16.5819	27.3865	12.2039	1580	167	78	17.0569	466	329	454	413
Ambrosia trifida	-97.1871	32.6813	United States of America	12	Native	18.8237	12.266	35.5125	809.742	35.657	1.117	34.54	22.935	9.68833	28.62	8.6195	855	122	46	31.3134	292	152	190	152
Ambrosia trifida	-96.0675	29.3381	United States of America	5	Native	20.4395	12.1846	40.9016	649.589	34.547	4.757	29.79	25.6172	16.3142	27.9285	12.0475	1078	134	60	25.3269	323	194	289	217
Ambrosia trifida	-75.7157	40.0547	United States of America	61	Native	11.2526	10.8922	31.0203	904.349	29.145	-5.968	35.113	19.9292	-0.105833	22.2203	-0.105833	1174	116	73	12.0712	333	258	321	258
Ambrosia trifida	-81.3658	41.1502	United States of America	3	Native	9.54212	10.7887	29.7958	938.332	27.856	-8.353	36.209	18.691	-2.39733	20.7888	-2.39733	983	100	56	17.1599	288	195	284	195
Ambrosia trifida	-97.856	28.8116	United States of America	1414	Native	21.1591	12.9707	42.6919	635.667	35.585	5.203	30.382	26.0222	14.3933	28.5013	12.868	758	108	32	36.4448	251	125	207	133
Ambrosia trifida	-79.3169	44.7514	Canada	35	Invasive	5.51229	10.4979	26.3053	1064.9	25.186	-14.722	39.908	-4.5955	-2.5905	18.0067	-8.051	1054	109	65	15.9403	308	206	253	264
Ambrosia trifida	-88.007	41.8291	United States of America	4	Native	9.77812	11.1719	28.1168	1039.87	29.529	-10.205	39.734	22.1915	-3.64917	22.1915	-3.64917	942	104	38	29.4433	305	140	305	140
Ambrosia trifida	-97.1038	33.1294	United States of America	12	Native	18.074	12.5363	35.7558	825.048	35.204	0.143	35.061	22.1458	7.71067	28.096	7.71067	929	134	48	32.8086	319	158	209	158
Ambrosia trifida	-81.6416	40.6723	United States of America	26	Native	9.74467	11.2143	30.9233	933.132	28.162	-8.103	36.265	18.8378	-2.1725	20.9208	-2.1725	961	107	55	20.4584	298	183	297	183
Ambrosia trifida	-91.763	42.3937	United States of America	NA	Native	8.45367	11.751	27.6663	1127.48	28.924	-13.55	42.474	21.5772	-6.32117	21.5772	-6.32117	881	114	25	45.8052	334	87	334	87
Ambrosia trifida	-91.7629	42.3937	United States of America	NA	Native	8.45367	11.751	27.6663	1127.48	28.924	-13.55	42.474	21.5772	-6.32117	21.5772	-6.32117	881	114	25	45.8052	334	87	334	87
Ambrosia trifida	-96.8535	33.1275	United States of America	NA	Native	18.1682	12.3355	35.2644	831.32	35.205	0.225	34.98	22.3032	7.6655	28.2017	7.6655	968	141	49	33.1593	335	167	215	167
Ambrosia trifida	-83.7728	38.3931	United States of America	6	Native	11.9496	12.8157	35.1336	901.393	30.107	-6.37	36.477	20.5942	13.1888	22.7525	0.458833	1143	121	73	17.1013	340	246	320	247
Ambrosia trifida	-84.707	36.376	United States of America	NA	Native	12.9148	12.744	37.7846	804.291	29.7	-4.028	33.728	20.6472	18.6815	22.6083	2.70167	1368	135	89	11.9171	377	294	352	339
Ambrosia trifida	-87.8746	40.9996	United States of America	15419	Native	10.0682	11.6036	29.2857	1037.38	29.529	-10.093	39.622	20.3317	-3.41583	22.269	-3.41583	958	104	39	28.1554	308	146	295	146
Ambrosia trifida	-97.1923	49.8809	Canada	NA	Invasive	2.87321	11.3663	22.7361	1394.7	26.862	-23.13	49.992	19.1617	-15.3225	19.1617	-15.3225	541	93	15	58.7133	251	55	251	55
Ambrosia trifida	40.2127	50.4766	Russian Federation	15	Invasive	7.04679	9.24408	24.3901	1083.11	26.737	-11.164	37.901	19.896	0.478167	19.896	-6.346	506	59	27	23.1203	159	90	159	115
Ambrosia trifida	-90.0937	30.0062	United States of America	4	Native	20.5873	10.9547	40.1182	623.136	33.348	6.042	27.306	27.548	17.0388	27.845	12.6443	1605	168	79	16.4461	469	332	467	411
Ambrosia trifida	-73.9767	40.6647	United States of America	112	Native	12.0562	9.0555	27.2633	891.359	29.052	-4.163	33.215	22.4417	1.05533	23.0315	1.05533	1181	113	78	10.51	323	266	313	266
Ambrosia trifida	-91.3574	40.3867	United States of America	56	Native	11.1375	10.9767	27.5325	1049.16	30.627	-9.241	39.868	21.4275	-2.47567	23.5808	-2.47567	956	115	32	36.1513	326	118	303	118
Ambrosia trifida	-95.5797	32.9323	United States of America	211	Native	17.565	12.8456	37.3505	792.184	34.368	-0.024	34.392	21.4787	26.645	27.1303	7.6	1096	133	53	23.6801	342	215	219	239
Ambrosia trifida	-97.1915	49.8786	Canada	NA	Invasive	2.87321	11.3663	22.7361	1394.7	26.862	-23.13	49.992	19.1617	-15.3225	19.1617	-15.3225	541	93	15	58.7133	251	55	251	55
Ambrosia trifida	-93.8006	45.315	United States of America	5	Native	6.598	12.1968	26.4815	1225.07	28.669	-17.389	46.058	20.8398	-9.38117	20.8398	-9.38117	733	111	19	52.9719	305	63	305	63
Ambrosia trifida	-72.6208	42.3106	United States of America	NA	Native	8.95346	12.6858	32.2645	967.888	28.829	-10.489	39.318	13.568	-2.302	20.6437	-3.29683	1141	105	78	7.25769	301	257	293	261
Ambrosia trifida	-97.2006	32.7845	United States of America	539	Native	18.8328	12.3603	35.4741	817.214	35.79	0.947	34.843	22.986	8.5205	28.7283	8.5205	860	122	46	31.1957	293	151	193	151
Ambrosia trifida	34.41	53.2661	Russian Federation	NA	Invasive	5.59175	7.57883	23.4327	951.197	22.382	-9.961	32.343	17.0168	-4.88767	17.0168	-6.1825	650	88	32	30.644	234	109	234	120
Ambrosia trifida	-81.974	38.892	United States of America	NA	Native	11.8855	12.8075	35.9741	870.586	29.801	-5.801	35.602	20.3427	0.795167	22.3633	0.795167	1080	120	73	15.3846	314	231	313	231
Ambrosia trifida	-97.7267	30.3072	United States of America	3	Native	20.1485	12.097	38.5071	708.695	35.271	3.856	31.415	23.7917	12.8047	28.5093	11.0718	831	121	47	33.9968	285	152	198	153
Ambrosia trifida	-78.8086	39.6809	United States of America	3	Native	10.357	12.2336	34.1816	881.441	28.579	-7.211	35.79	18.946	-0.788167	20.9868	-0.788167	952	96	61	13.7426	277	195	265	195
Ambrosia trifida	-74.0934	41.7532	United States of America	3	Native	9.37471	11.4616	30.6591	948.209	28.205	-9.179	37.384	18.7377	-2.66033	20.8405	-2.66033	1138	116	70	12.5046	325	240	306	240
Ambrosia trifida	-97.7573	30.1289	United States of America	29407	Native	19.6468	12.7059	39.4459	714.523	35.169	2.958	32.211	23.2827	12.2388	28.0845	10.51	854	123	49	33.6157	293	155	207	158
Ambrosia trifida	-96.8512	32.7535	United States of America	4	Native	19.035	11.7549	34.4942	818.233	35.607	1.529	34.078	23.1947	9.778	28.9398	8.7225	917	127	48	30.9298	311	164	201	166
Ambrosia trifida	-81.9381	42.2646	Canada	NA	Invasive	8.8935	8.56983	24.4866	968.037	26.915	-8.083	34.998	20.117	-2.5945	20.5268	-3.02983	912	90	53	16.3619	262	175	257	186
Ambrosia trifida	50.6583	53.7744	Russian Federation	NA	Invasive	4.21575	9.87917	23.232	1249.16	26.35	-16.174	42.524	17.6613	-10.3487	18.954	-10.991	565	78	22	32.805	191	84	189	96
Ambrosia trifida	-95.7847	35.9833	United States of America	4	Native	15.5632	12.9246	34.0856	907.921	33.983	-3.935	37.918	20.1302	3.99617	26.4963	3.99617	1038	137	43	32.7246	350	155	259	155
Ambrosia trifida	127.03	37.5463	Korea, Republic of	NA	Invasive	12.1086	8.974	24.9451	1014.18	29.19	-6.785	35.975	23.6827	-0.868833	24.0682	-0.868833	1334	330	23	95.1855	794	76	779	76
Ambrosia trifida	127.03	37.5463	Korea, Republic of	NA	Invasive	12.1086	8.974	24.9451	1014.18	29.19	-6.785	35.975	23.6827	-0.868833	24.0682	-0.868833	1334	330	23	95.1855	794	76	779	76
Ambrosia trifida	-89.4238	43.1427	United States of America	38	Native	7.66862	11.5791	27.7529	1087.59	28.009	-13.713	41.722	20.4545	-6.42583	20.4545	-6.42583	822	104	29	38.9602	300	100	300	100
Ambrosia trifida	-97.7509	30.2835	United States of America	51	Native	19.638	11.6631	37.7092	705.367	34.585	3.656	30.929	23.2357	12.2897	27.9693	10.6003	830	120	47	33.3727	284	152	200	153
Ambrosia trifida	-93.1306	44.999	United States of America	4	Native	7.62742	11.389	25.2494	1211.46	29.288	-15.818	45.106	21.7912	-8.17783	21.7912	-8.17783	754	111	19	51.0384	315	67	315	67
Ambrosia trifida	-80.5726	43.5349	Canada	10	Invasive	6.57529	9.59342	25.9682	1008.14	25.586	-11.357	36.943	17.8898	-5.426	18.5863	-6.09667	946	95	55	16.5819	280	183	268	194
Ambrosia trifida	-82.2006	39.2303	United States of America	24	Native	11.3684	12.7188	35.0314	895.765	29.603	-6.704	36.307	20.0292	-0.0761666	22.0938	-0.0761666	1026	113	64	18.3487	309	208	301	208
Ambrosia trifida	-97.2241	30.1666	United States of America	57	Native	19.4173	12.2575	38.7613	704.364	34.771	3.148	31.623	22.7108	11.8778	27.6682	10.3897	924	124	50	31.9041	295	177	205	183
Ambrosia trifida	-97.0911	32.7315	United States of America	429	Native	18.8564	12.1451	35.3188	809.037	35.6	1.213	34.387	22.9932	9.6965	28.6408	8.64817	871	124	46	31.5456	297	154	192	155
Ambrosia trifida	-83.9142	35.9458	United States of America	4	Native	14.342	13.5224	39.1444	818.805	31.536	-3.009	34.545	22.3187	15.033	24.226	4.0105	1206	124	72	14.4278	335	248	319	307
Ambrosia trifida	-83.9141	35.9458	United States of America	7	Native	14.342	13.5224	39.1444	818.805	31.536	-3.009	34.545	22.3187	15.033	24.226	4.0105	1206	124	72	14.4278	335	248	319	307
Ambrosia trifida	-92.6814	45.7303	United States of America	2	Native	5.75517	12.3903	27.0614	1200.11	27.435	-18.351	45.786	19.6168	-10.035	19.6168	-10.035	781	112	20	50.3023	317	77	317	77
Ambrosia trifida	-96.7749	32.8331	United States of America	14	Native	19.0928	11.7222	34.5593	813.831	35.573	1.654	33.919	23.2698	9.85233	28.9208	8.81467	934	129	49	30.7301	317	169	203	171
Ambrosia trifida	128.14	37.4544	Korea, Republic of	8	Invasive	9.33804	10.6156	28.0013	1021.57	26.89	-11.021	37.911	20.7635	-3.86683	21.4117	-3.86683	1298	323	24	90.572	751	82	736	82
Ambrosia trifida	-94.8622	30.8398	United States of America	NA	Native	18.8812	13.0756	41.465	703.988	34.243	2.709	31.534	22.562	14.8662	27.2863	9.9675	1210	134	78	16.2216	343	271	281	305
Ambrosia trifida	-97.3632	32.7367	United States of America	84	Native	18.8578	12.5264	35.843	814.249	35.853	0.905	34.948	23.0478	9.63717	28.7093	8.58433	841	118	45	30.7949	289	149	193	149
Ambrosia trifida	-85.4628	42.8291	United States of America	7	Native	8.57692	11.1038	29.5488	990.211	28.086	-9.492	37.578	19.48	-2.74233	20.4897	-3.979	907	105	37	25.0518	281	149	269	155
Ambrosia trifida	-95.621	33.6607	United States of America	125	Native	17.1187	12.8261	36.2309	826.385	34.396	-1.005	35.401	16.7645	6.67217	27.0482	6.67217	1146	146	57	25.5118	350	222	245	222
Ambrosia trifida	-90.1374	29.9521	United States of America	4	Native	20.6895	11.083	40.4563	622.785	33.367	5.972	27.395	27.9022	17.138	27.9022	12.7288	1595	168	79	16.6593	469	327	469	404
Ambrosia trifida	-97.3068	38.3619	United States of America	40	Native	12.8472	12.8344	31.44	1017	33.279	-7.543	40.822	22.6453	0.0345	25.2623	0.0345	836	121	24	44.7994	324	88	289	88
Ambrosia trifida	-95.4881	28.9832	United States of America	35	Native	20.8979	9.34033	35.9963	617.578	32.838	6.89	25.948	27.82	17.0492	28.1287	12.9657	1313	173	71	27.3407	416	223	391	273
Ambrosia trifida	-97.2695	32.7466	United States of America	7	Native	18.8779	12.5036	35.7705	816.505	35.89	0.935	34.955	23.0622	9.63933	28.7587	8.58033	852	121	45	31.5939	294	150	192	150
Ambrosia trifida	-84.3755	38.9592	United States of America	5	Native	11.8401	11.9855	32.9698	912.231	30.024	-6.329	36.353	11.3843	0.167833	22.7743	0.167833	1099	116	70	16.5318	324	225	304	225
Ambrosia trifida	-97.3125	37.6443	United States of America	4	Native	13.9778	12.4081	30.9807	1003.71	33.956	-6.095	40.051	23.662	1.2635	26.1498	1.2635	825	117	23	44.3587	315	81	284	81
Ambrosia trifida	-95.5424	33.8516	United States of America	3	Native	16.8633	12.8532	35.9992	831.362	34.301	-1.403	35.704	20.9148	6.2885	26.8412	6.2885	1167	146	59	24.856	352	231	250	231
Ambrosia trifida	-97.6214	31.8376	United States of America	NA	Native	18.4005	13.695	39.0416	783.108	35.414	0.336	35.078	22.3818	8.4795	27.789	8.4795	841	118	45	31.3221	291	148	202	148
Ambrosia trifida	-90.139	44.6266	United States of America	4	Native	5.64021	12.0978	27.3717	1155.85	27	-17.198	44.198	18.06	-9.46317	19.0973	-9.46317	841	106	22	45.9137	315	81	311	81
Ambrosia trifida	-97.4224	35.3491	United States of America	5	Native	15.8033	12.5034	33.2688	909.051	34.137	-3.446	37.583	20.5225	4.27567	26.7653	4.27567	916	137	32	39.7466	329	119	247	119
Ambrosia trifida	-72.7375	41.7736	United States of America	15	Native	10.2151	11.8489	31.243	950.457	29.56	-8.365	37.925	14.776	-0.682167	21.798	-1.7645	1136	103	81	6.57084	300	262	282	268
Ambrosia trifida	-97.4225	35.3486	United States of America	30	Native	15.8033	12.5034	33.2688	909.051	34.137	-3.446	37.583	20.5225	4.27567	26.7653	4.27567	916	137	32	39.7466	329	119	247	119
Ambrosia trifida	-92.4522	44.5443	United States of America	6	Native	7.14533	11.5763	26.3218	1167.53	28.279	-15.701	43.98	20.7727	-8.13333	20.7727	-8.13333	785	108	19	48.8664	307	73	307	73
Ambrosia trifida	-97.654	30.3738	United States of America	4	Native	19.7444	12.5865	39.2152	716.984	35.18	3.084	32.096	23.3935	12.2945	28.1957	10.5673	841	119	49	33.1635	283	157	195	158
Ambrosia trifida	-76.9815	40.1555	United States of America	94	Native	11.0039	11.5921	32.245	913.301	29.466	-6.484	35.95	19.9202	-0.4955	22.066	-0.4955	1079	111	72	12.9759	311	232	284	232
Ambrosia trifida	-96.5658	33.0153	United States of America	4	Native	18.0972	12.34	35.5415	820.346	34.957	0.237	34.72	22.1858	7.71483	27.9747	7.71483	995	143	51	31.8398	339	184	210	184
Ambrosia trifida	-97.447	35.2247	United States of America	5	Native	16.0689	12.7472	33.8896	901.936	34.452	-3.162	37.614	20.7648	4.65133	26.9545	4.65133	906	133	33	38.7675	322	118	244	118
Ambrosia trifida	-97.4457	35.2239	United States of America	5	Native	16.0689	12.7472	33.8896	901.936	34.452	-3.162	37.614	20.7648	4.65133	26.9545	4.65133	906	133	33	38.7675	322	118	244	118
Ambrosia trifida	-96.1713	41.2714	United States of America	4	Native	10.1077	12.2413	29.1119	1098.07	30.578	-11.471	42.049	21.0253	-3.9945	23.2105	-3.9945	781	117	18	51.9553	314	61	289	61
Ambrosia trifida	-97.0278	32.7849	United States of America	195	Native	18.8746	12.0339	34.9174	816.564	35.654	1.19	34.464	23.0217	8.58	28.7593	8.58	875	124	47	31.1533	297	155	194	155
Ambrosia trifida	-96.6033	32.7477	United States of America	6	Native	18.5572	12.053	35.2798	808.506	35.185	1.021	34.164	22.6307	9.43017	28.3218	8.36367	955	130	52	29.4541	317	184	198	185
Ambrosia trifida	-79.3292	42.9717	Canada	24	Invasive	8.54954	8.75625	25.248	963.518	26.343	-8.338	34.681	10.3715	-2.7935	20.2485	-3.43417	942	95	52	16.4749	275	178	248	194
Ambrosia trifida	-86.1556	39.9093	United States of America	125489	Native	11.2717	11.1643	29.49	986.669	30.044	-7.814	37.858	20.9412	-1.46717	23.0255	-1.46717	1005	113	56	21.3763	314	188	302	188
Ambrosia trifida	-96.8781	32.8496	United States of America	18	Native	18.9316	11.7288	34.3498	820.521	35.536	1.391	34.145	23.1232	9.64267	28.851	8.576	924	129	48	31.2798	315	163	206	164
Ambrosia trifida	-86.9094	35.1276	United States of America	4	Native	14.7407	13.0908	38.5648	800.159	31.593	-2.352	33.945	14.5312	20.468	24.3938	4.59967	1422	162	86	17.7068	413	282	309	380
Ambrosia trifida	-97.719	30.4147	United States of America	5	Native	19.8585	12.1841	38.649	711.112	35.022	3.497	31.525	23.5277	12.4735	28.242	10.7412	837	120	47	33.8049	285	154	196	154
Ambrosia trifida	-96.8771	32.8472	United States of America	4	Native	18.9316	11.7288	34.3498	820.521	35.536	1.391	34.145	23.1232	9.64267	28.851	8.576	924	129	48	31.2798	315	163	206	164
Ambrosia trifida	-93.583	35.8947	United States of America	8	Native	13.1965	11.5917	34.0101	807.64	29.813	-4.27	34.083	13.1738	2.79467	22.8513	2.79467	1228	144	63	21.6171	382	235	279	235
Ambrosia trifida	-100.601	44.2521	United States of America	568	Native	8.72229	13.8977	30.3219	1159.32	32.282	-13.552	45.834	20.0343	-5.7805	22.849	-5.7805	420	74	8	64.2775	201	28	176	28
Ambrosia trifida	-97.8923	30.7951	United States of America	3	Native	18.8753	12.996	39.283	734.057	34.689	1.606	33.083	22.654	10.5653	27.5907	9.51233	810	115	44	32.2883	274	153	178	154
Ambrosia trifida	-88.2918	44.1681	United States of America	326	Native	7.15758	10.4585	25.4893	1098.28	27.4	-13.631	41.031	20.2165	-6.97267	20.2165	-6.97267	765	93	26	37.5545	267	93	267	93
Ambrosia trifida	-93.2265	44.9193	United States of America	10	Native	7.67175	11.368	25.1895	1213.23	29.33	-15.8	45.13	21.8588	-8.15183	21.8588	-8.15183	752	111	19	51.2224	317	68	317	68
Ambrosia trifida	-93.2271	44.9195	United States of America	16	Native	7.67175	11.368	25.1895	1213.23	29.33	-15.8	45.13	21.8588	-8.15183	21.8588	-8.15183	752	111	19	51.2224	317	68	317	68
Ambrosia trifida	-77.3877	38.4471	United States of America	4	Native	13.5292	12.3131	35.079	853.354	31.201	-3.9	35.101	23.2425	2.80868	23.9193	2.80868	1027	96	69	8.97952	281	229	278	229
Ambrosia trifida	-93.2272	44.9195	United States of America	11	Native	7.67175	11.368	25.1895	1213.23	29.33	-15.8	45.13	21.8588	-8.15183	21.8588	-8.15183	752	111	19	51.2224	317	68	317	68
Ambrosia trifida	-93.2256	44.9188	United States of America	4	Native	7.67175	11.368	25.1895	1213.23	29.33	-15.8	45.13	21.8588	-8.15183	21.8588	-8.15183	752	111	19	51.2224	317	68	317	68
Ambrosia trifida	-89.8781	44.155	United States of America	8	Native	6.74829	12.1562	27.9069	1130.89	27.973	-15.587	43.56	18.9235	-7.90017	20.076	-7.90017	813	104	24	44.8026	307	82	298	82
Ambrosia trifida	-92.9265	30.0418	United States of America	29407	Native	19.981	10.1444	37.7734	641.968	32.641	5.785	26.856	27.0835	16.208	27.4855	11.7537	1470	148	90	17.735	438	279	425	355
Ambrosia trifida	-92.8721	30.1488	United States of America	29407	Native	19.8474	10.3147	37.9606	644.168	32.738	5.566	27.172	27.0033	16.0543	27.3798	11.6033	1494	147	93	15.6272	429	293	417	367
Ambrosia trifida	-93.2267	44.9195	United States of America	NA	Native	7.67175	11.368	25.1895	1213.23	29.33	-15.8	45.13	21.8588	-8.15183	21.8588	-8.15183	752	111	19	51.2224	317	68	317	68
Ambrosia trifida	-96.7434	30.8012	United States of America	15	Native	19.6547	12.2653	38.743	710.39	35.042	3.384	31.658	23.2738	28.0552	28.0552	10.5542	936	122	49	27.9994	292	184	184	203
Ambrosia trifida	-97.066	32.8614	United States of America	NA	Native	18.6996	12.1677	34.9819	824.658	35.641	0.858	34.783	22.8562	8.30517	28.6867	8.30517	884	126	47	31.4211	301	155	197	155
Ambrosia trifida	-95.2876	29.3376	United States of America	423	Native	20.4224	9.8915	36.9942	629.93	32.785	6.047	26.738	27.4653	16.5615	27.7633	12.3197	1283	164	70	26.8986	400	220	385	266
Ambrosia trifida	-80.4827	43.4819	Canada	65	Invasive	7.159	9.76783	26.1214	1016.9	26.492	-10.902	37.394	18.5665	-4.884	19.3077	-5.59717	942	99	55	16.9398	281	181	272	191
Ambrosia trifida	-80.4827	43.4819	Canada	65	Invasive	7.159	9.76783	26.1214	1016.9	26.492	-10.902	37.394	18.5665	-4.884	19.3077	-5.59717	942	99	55	16.9398	281	181	272	191
Ambrosia trifida	-83.8156	35.7157	United States of America	5	Native	13.6755	13.6873	40.748	773.17	30.464	-3.126	33.59	21.1405	14.3797	23.0352	3.93883	1331	138	77	15.2374	372	269	357	342
Ambrosia trifida	-84.1479	39.916	United States of America	16	Native	10.9892	11.0728	30.1381	954.485	29.371	-7.369	36.74	20.3828	-1.23583	22.41	-1.23583	986	107	56	20.2687	305	189	287	189
Ambrosia trifida	-78.4545	38.028	United States of America	206	Native	13.5531	12.9793	36.61	847.239	31.284	-4.169	35.453	21.9275	2.8845	23.849	2.8845	1134	118	76	14.2773	327	236	316	236
Ambrosia trifida	-82.811	35.4178	United States of America	8	Native	11.1802	12.3818	40.1148	700.57	26.344	-4.522	30.866	3.53967	11.9992	19.6473	2.37633	1572	159	110	9.57176	422	361	401	388
Ambrosia trifida	-92.809	30.1104	United States of America	29407	Native	19.9113	10.6048	38.5025	649.769	32.962	5.419	27.543	27.0985	16.0965	27.4808	11.5788	1506	147	95	15.1291	427	298	416	372
Ambrosia trifida	-96.8537	33.1229	United States of America	12	Native	18.1682	12.3355	35.2644	831.32	35.205	0.225	34.98	22.3032	7.6655	28.2017	7.6655	968	141	49	33.1593	335	167	215	167
Ambrosia trifida	-95.163	29.8826	United States of America	NA	Native	20.2432	10.3368	37.9483	637.97	33.203	5.964	27.239	26.3463	16.4435	27.7407	12.049	1276	154	73	22.46	386	234	361	276
Ambrosia trifida	-83.8156	35.7157	United States of America	NA	Native	13.6755	13.6873	40.748	773.17	30.464	-3.126	33.59	21.1405	14.3797	23.0352	3.93883	1331	138	77	15.2374	372	269	357	342
Ambrosia trifida	-97.7719	30.4644	United States of America	NA	Native	19.357	12.2531	38.5815	715.023	34.585	2.826	31.759	23.0578	10.1872	27.7918	10.1872	838	119	47	33.0367	283	155	193	155
Ambrosia trifida	-97.1719	32.7408	United States of America	1086	Native	18.8237	12.266	35.5125	809.742	35.657	1.117	34.54	22.935	9.68833	28.62	8.6195	855	122	46	31.3134	292	152	190	152
Ambrosia trifida	-95.2887	29.3387	United States of America	4	Native	20.4224	9.8915	36.9942	629.93	32.785	6.047	26.738	27.4653	16.5615	27.7633	12.3197	1283	164	70	26.8986	400	220	385	266
Ambrosia trifida	-96.8534	33.1229	United States of America	5	Native	18.1682	12.3355	35.2644	831.32	35.205	0.225	34.98	22.3032	7.6655	28.2017	7.6655	968	141	49	33.1593	335	167	215	167
Ambrosia trifida	-105.495	28.2624	Mexico	8	Invasive	18.8101	17.459	50.2056	627.074	35.195	0.42	34.775	25.0442	15.648	26.187	10.855	317	74	3	98.086	206	16	175	23
Ambrosia trifida	-77.1507	38.856	United States of America	4	Native	13.5098	11.5917	33.1086	877.582	31.149	-3.862	35.011	22.1122	2.51233	24.1888	2.51233	1049	103	70	10.8959	291	229	284	229
Ambrosia trifida	-88.3502	43.1862	United States of America	748	Native	7.47354	10.9862	27.0331	1066.36	27.464	-13.176	40.64	19.1047	-6.3925	20.0578	-6.3925	826	102	27	38.331	301	102	293	102
Ambrosia trifida	-88.3502	43.1862	United States of America	748	Native	7.47354	10.9862	27.0331	1066.36	27.464	-13.176	40.64	19.1047	-6.3925	20.0578	-6.3925	826	102	27	38.331	301	102	293	102
Ambrosia trifida	-98.2825	29.5947	United States of America	4	Native	19.7233	12.3152	39.7174	685.786	34.396	3.389	31.007	23.3383	12.5745	27.7783	10.882	851	118	47	33.8295	291	147	219	150
Ambrosia trifida	-96.8511	33.0494	United States of America	4	Native	18.5654	12.1763	35.057	825.672	35.413	0.68	34.733	22.7477	8.11483	28.5252	8.11483	952	137	49	32.1877	327	166	212	166
Ambrosia trifida	-97.2434	37.478	United States of America	6	Native	13.8432	12.6103	31.6009	992.073	33.701	-6.204	39.905	23.393	1.26633	25.8643	1.26633	831	117	23	43.9257	313	82	285	82
Ambrosia trifida	-92.5169	45.1077	United States of America	27	Native	6.53288	11.9851	26.4905	1202.16	28.165	-17.078	45.243	20.5435	-9.19067	20.5435	-9.19067	789	115	20	52.3434	323	71	323	71
Ambrosia trifida	-97.122	32.7864	United States of America	5	Native	18.8289	12.1511	35.2154	813.026	35.634	1.129	34.505	22.9623	8.574	28.6707	8.574	863	123	46	31.4177	294	152	192	152
Ambrosia trifida	-96.7588	33.7402	United States of America	NA	Native	17.1408	12.3796	34.8789	843.862	34.481	-1.012	35.493	21.2752	6.45933	27.339	6.45933	1000	140	44	35.2603	341	165	221	165
Ambrosia trifida	-97.9746	29.9748	United States of America	10	Native	19.4019	12.4677	39.4896	706.227	34.649	3.077	31.572	23.023	12.0518	27.7495	10.353	878	125	49	33.6359	303	157	220	162
Ambrosia trifida	-97.0823	33.1265	United States of America	6	Native	18.0582	12.1981	35.1854	821.273	34.988	0.32	34.668	22.1132	7.69733	27.9865	7.69733	936	136	49	32.8361	322	161	209	161
Ambrosia trifida	-97.6628	30.3839	United States of America	29382	Native	19.7444	12.5865	39.2152	716.984	35.18	3.084	32.096	23.3935	12.2945	28.1957	10.5673	841	119	49	33.1635	283	157	195	158
Ambrosia trifida	-94.544	39.1535	United States of America	43	Native	13.0212	11.8904	29.5907	1026.97	32.641	-7.542	40.183	23.0982	-0.179167	25.3265	-0.179167	1007	133	31	42.4642	366	108	328	108
Ambrosia trifida	-88.0177	43.1967	United States of America	453	Native	7.83879	10.4011	26.3252	1044.25	27.348	-12.162	39.51	19.4833	-5.5935	20.253	-5.5935	807	97	28	35.0209	286	110	277	110
Ambrosia trifida	-97.7262	30.2477	United States of America	NA	Native	19.9777	12.384	38.8579	713.744	35.291	3.421	31.87	23.6118	12.5732	28.3902	10.8327	840	122	48	34.0632	289	152	201	155
Ambrosia trifida	-97.7275	30.309	United States of America	609	Native	20.1485	12.097	38.5071	708.695	35.271	3.856	31.415	23.7917	12.8047	28.5093	11.0718	831	121	47	33.9968	285	152	198	153
Ambrosia trifida	-97.7452	30.2454	United States of America	4	Native	19.9777	12.384	38.8579	713.744	35.291	3.421	31.87	23.6118	12.5732	28.3902	10.8327	840	122	48	34.0632	289	152	201	155
Ambrosia trifida	-80.3935	42.777	Canada	15	Invasive	8.09004	9.35025	26.2803	972.281	26.41	-9.169	35.579	9.9895	-3.36067	19.7648	-4.13017	965	92	56	13.3572	259	202	249	214
Ambrosia trifida	-83.6156	36.0666	United States of America	48	Native	13.6821	13.8673	39.9817	814.079	30.965	-3.719	34.684	21.5558	14.4607	23.5508	3.464	1215	122	70	14.8093	344	246	327	304
Ambrosia trifida	-97.5696	31.7876	United States of America	392	Native	18.53	13.4586	38.6308	782.285	35.423	0.584	34.839	22.4785	8.62167	27.906	8.62167	849	116	47	30.1458	291	152	205	152
Ambrosia trifida	-97.0103	30.6606	United States of America	5	Native	19.5672	12.1608	38.3986	713.499	34.889	3.219	31.67	23.1693	12.136	28.0172	10.4393	901	120	46	30.6169	289	183	185	187
Ambrosia trifida	-95.8957	41.8997	United States of America	238	Native	9.51808	12.0032	28.5919	1106.95	29.946	-12.035	41.981	20.5063	-4.76583	22.6398	-4.76583	766	108	17	52.3093	308	59	288	59
Ambrosia trifida	-88.8016	42.1246	United States of America	3	Native	8.70767	11.4237	28.1087	1071.12	28.638	-12.003	40.641	21.356	-5.2085	21.356	-5.2085	917	110	30	36.0733	318	116	318	116
Ambrosia trifida	-81.4167	40.8721	United States of America	7	Native	9.95175	10.9775	30.1364	945.747	28.41	-8.016	36.426	19.2163	-2.116	21.2803	-2.116	953	105	56	19.1141	289	187	284	187
Ambrosia trifida	-94.4383	39.2644	United States of America	7	Native	12.1045	11.8908	29.845	1015.99	31.646	-8.196	39.842	22.008	-0.967667	24.2947	-0.967667	976	127	30	42.4148	351	105	320	105
Ambrosia trifida	-95.1102	29.6718	United States of America	4	Native	20.8792	9.91875	37.5298	626.12	33.309	6.88	26.429	26.8542	17.091	28.1703	12.803	1286	156	73	23.391	391	234	369	273
Ambrosia trifida	-85.8397	41.5801	United States of America	4	Native	9.49075	10.8617	28.8291	996.605	28.465	-9.211	37.676	21.3678	-3.305	21.3678	-3.305	942	104	44	23.815	291	160	291	160
Ambrosia trifida	-88.219	40.1034	United States of America	60	Native	11.0196	11.1002	28.5373	1027.82	30.117	-8.78	38.897	21.174	-2.3245	23.1478	-2.3245	1006	115	46	26.5486	327	164	317	164
Ambrosia trifida	-93.2909	38.5319	United States of America	NA	Native	12.2799	12.1734	30.7309	989.218	31.557	-8.056	39.613	17.4387	-0.4805	24.1132	-0.4805	1041	126	37	33.1006	348	134	311	134
Ambrosia trifida	34.4038	53.2758	Russian Federation	NA	Invasive	5.59175	7.57883	23.4327	951.197	22.382	-9.961	32.343	17.0168	-4.88767	17.0168	-6.1825	650	88	32	30.644	234	109	234	120
Ambrosia trifida	34.3996	53.2701	Russian Federation	NA	Invasive	5.59175	7.57883	23.4327	951.197	22.382	-9.961	32.343	17.0168	-4.88767	17.0168	-6.1825	650	88	32	30.644	234	109	234	120
Ambrosia trifida	34.3996	53.2701	Russian Federation	NA	Invasive	5.59175	7.57883	23.4327	951.197	22.382	-9.961	32.343	17.0168	-4.88767	17.0168	-6.1825	650	88	32	30.644	234	109	234	120
Ambrosia trifida	40.0896	50.4688	Russian Federation	4	Invasive	7.06367	9.00917	23.8945	1080.05	26.59	-11.114	37.704	19.8745	0.523166	19.8745	-6.28517	506	59	28	22.6944	159	91	159	115
Ambrosia trifida	40.0972	50.4843	Russian Federation	8	Invasive	7.06367	9.00917	23.8945	1080.05	26.59	-11.114	37.704	19.8745	0.523166	19.8745	-6.28517	506	59	28	22.6944	159	91	159	115
Ambrosia trifida	-89.5084	43.0844	United States of America	3	Native	7.39162	11.7671	27.9284	1099.53	27.91	-14.223	42.133	20.3113	-6.90233	20.3113	-6.90233	833	105	29	39.325	304	100	304	100
Ambrosia trifida	40.1006	50.485	Russian Federation	15	Invasive	7.06367	9.00917	23.8945	1080.05	26.59	-11.114	37.704	19.8745	0.523166	19.8745	-6.28517	506	59	28	22.6944	159	91	159	115
Ambrosia trifida	-88.1658	41.7784	United States of America	6	Native	9.71308	11.3367	28.3233	1044.05	29.571	-10.455	40.026	22.1598	-3.78833	22.1598	-3.78833	944	105	37	30.1794	307	138	307	138
Ambrosia trifida	-87.0365	40.4899	United States of America	4	Native	10.3929	11.4315	29.58	1004.76	29.575	-9.071	38.646	15.8493	-2.64317	22.2982	-2.64317	944	105	41	26.2391	299	158	299	158
Ambrosia trifida	-84.9412	36.4717	United States of America	8	Native	12.9564	12.1568	36.5331	800.282	29.415	-3.861	33.276	20.6377	18.7083	22.5762	2.73833	1385	136	85	12.3149	382	295	357	346
Ambrosia trifida	-88.8599	42.9609	United States of America	635	Native	8.06325	11.5722	27.743	1091.79	28.562	-13.15	41.712	19.8088	-6.16567	20.9447	-6.16567	839	102	29	37.2956	298	104	297	104
Ambrosia trifida	-84.8424	38.8962	United States of America	4	Native	12.0754	11.9575	33.0994	903.586	30.151	-5.975	36.126	16.7587	0.4985	22.9128	0.4985	1113	119	71	16.6688	334	233	307	233
Ambrosia trifida	-96.0749	41.1352	United States of America	117	Native	10.3935	12.1329	29.0881	1092.51	30.611	-11.1	41.711	21.2495	-3.69	23.4058	-3.69	776	111	19	53.4253	317	62	303	62
Ambrosia trifida	-73.9528	40.7947	United States of America	5	Native	12.0764	9.3938	27.8637	894.452	29.41	-4.30333	33.7133	22.4372	1.01889	23.0674	1.01889	1202	113	77	10.0259	324	267	314	267
Ambrosia trifida	-73.9527	40.7951	United States of America	5	Native	12.0764	9.3938	27.8637	894.452	29.41	-4.30333	33.7133	22.4372	1.01889	23.0674	1.01889	1202	113	77	10.0259	324	267	314	267
Ambrosia trifida	-89.1887	42.2007	United States of America	NA	Native	8.47146	11.3359	27.7311	1080.44	28.413	-12.465	40.878	21.1965	-5.6005	21.1965	-5.6005	907	112	29	36.3167	313	113	313	113
Ambrosia trifida	-97.7856	30.3677	United States of America	NA	Native	19.3568	11.6868	37.6618	707.203	34.305	3.274	31.031	22.965	11.98	27.7092	10.2918	832	119	47	33.0804	282	153	198	153
Ambrosia trifida	-88.1712	42.0434	United States of America	NA	Native	9.15204	11.2271	27.9963	1046.89	29.018	-11.084	40.102	21.6238	-4.39317	21.6238	-4.39317	921	105	32	33.2517	310	127	310	127
Ambrosia trifida	-82.7458	41.5409	United States of America	55	Native	9.97033	8.75933	24.8428	969.274	27.861	-7.398	35.259	21.6935	-1.28233	21.6935	-2.09467	877	97	43	23.4749	278	157	278	159
Ambrosia trifida	-80.0291	37.5706	United States of America	35	Native	12.2243	13.2987	38.833	802.177	29.653	-4.593	34.246	20.048	2.0945	21.9503	2.0945	996	99	67	12.7311	281	208	277	208
Ambrosia trifida	-94.0198	30.0157	United States of America	336	Native	20.1727	10.5008	38.2837	644.093	33.121	5.692	27.429	26.3475	16.3795	27.7162	11.9258	1448	151	88	17.7127	420	271	402	344
Ambrosia trifida	-83.7364	35.673	United States of America	3	Native	13.331	13.7963	41.3581	759.072	29.933	-3.425	33.358	20.6332	14.102	22.4977	3.75667	1362	142	78	15.0835	382	276	369	346
Ambrosia trifida	-79.3857	43.1284	Canada	4	Invasive	8.52879	8.46942	24.6047	959.755	26.4	-8.022	34.422	19.5548	-2.737	20.2172	-3.3165	894	89	54	13.347	246	180	240	191
Ambrosia trifida	-84.3211	30.4593	United States of America	5	Native	19.7376	12.9386	44.8369	626.923	33.238	4.381	28.857	27.066	16.1877	27.066	11.7425	1543	196	79	27.3917	525	273	525	357
Ambrosia trifida	-97.102	49.8729	Canada	NA	Invasive	3.17021	11.2801	22.2949	1407.02	27.55	-23.045	50.595	19.7113	-15.1255	19.7113	-15.1255	556	96	14	59.7238	260	55	260	55
Ambrosia trifida	-84.5317	41.8312	United States of America	26	Native	8.56921	11.4799	29.9799	996.427	28.034	-10.258	38.292	18.3912	-4.17717	20.468	-4.17717	906	97	44	22.8018	280	157	275	157
Ambrosia trifida	-75.986	39.9156	United States of America	NA	Native	11.1961	10.6287	30.5899	903.955	28.876	-5.87	34.746	19.8865	0.809333	22.154	-0.1235	1153	114	71	12.4651	332	251	322	251
Ambrosia trifida	-76.9324	40.9845	United States of America	890	Native	10.0481	12.0393	32.4762	938.381	29.13	-7.941	37.071	19.3402	-1.7745	21.433	-1.7745	1055	112	66	15.6826	313	210	303	210
Ambrosia trifida	-81.151	42.9193	Canada	4	Invasive	7.76396	9.47792	26.0848	988.848	26.459	-9.876	36.335	9.69383	-3.8925	19.5678	-4.69083	1003	97	61	12.0827	276	208	261	223
Ambrosia trifida	-97.4737	35.2194	United States of America	65	Native	16.0689	12.7472	33.8896	901.936	34.452	-3.162	37.614	20.7648	4.65133	26.9545	4.65133	906	133	33	38.7675	322	118	244	118
Ambrosia trifida	-95.1733	33.1578	United States of America	11	Native	17.3971	12.8441	37.5492	793.765	34.099	-0.107	34.206	17.084	26.4903	26.9883	7.413	1123	126	56	20.9932	341	226	232	248
Ambrosia trifida	-97.7544	30.2839	United States of America	4	Native	19.638	11.6631	37.7092	705.367	34.585	3.656	30.929	23.2357	12.2897	27.9693	10.6003	830	120	47	33.3727	284	152	200	153
Ambrosia trifida	-79.3815	43.1319	Canada	7	Invasive	8.52879	8.46942	24.6047	959.755	26.4	-8.022	34.422	19.5548	-2.737	20.2172	-3.3165	894	89	54	13.347	246	180	240	191
Ambrosia trifida	-97.7142	30.2686	United States of America	NA	Native	20.1485	12.097	38.5071	708.695	35.271	3.856	31.415	23.7917	12.8047	28.5093	11.0718	831	121	47	33.9968	285	152	198	153
Ambrosia trifida	-97.6942	30.3155	United States of America	70557	Native	20.1485	12.097	38.5071	708.695	35.271	3.856	31.415	23.7917	12.8047	28.5093	11.0718	831	121	47	33.9968	285	152	198	153
Ambrosia trifida	-88.0109	43.1931	United States of America	NA	Native	7.83879	10.4011	26.3252	1044.25	27.348	-12.162	39.51	19.4833	-5.5935	20.253	-5.5935	807	97	28	35.0209	286	110	277	110
Ambrosia trifida	-96.712	32.8337	United States of America	7	Native	18.7535	11.8179	34.732	811.841	35.266	1.24	34.026	22.9152	9.54467	28.5427	8.4705	962	134	50	30.6946	326	176	208	176
Ambrosia trifida	-81.2525	43.0147	Canada	6	Invasive	7.72575	9.3375	25.8879	986.754	26.362	-9.707	36.069	9.71717	-3.8915	19.4823	-4.702	1007	100	63	11.9933	282	214	253	234
Ambrosia trifida	-88.4724	42.7252	United States of America	199	Native	8.03383	11.1958	27.5984	1067.6	28.127	-12.44	40.567	20.6847	-5.8	20.6847	-5.8	892	107	32	33.8162	307	121	307	121
Ambrosia trifida	-83.63	35.741	United States of America	8	Native	12.7045	13.6757	41.6497	743.599	29.016	-3.819	32.835	19.8412	13.556	21.6767	3.33267	1414	146	82	14.4148	398	292	385	353
Ambrosia trifida	-96.7592	32.7752	United States of America	4	Native	19.0928	11.7222	34.5593	813.831	35.573	1.654	33.919	23.2698	9.85233	28.9208	8.81467	934	129	49	30.7301	317	169	203	171
Ambrosia trifida	-97.6018	30.2228	United States of America	29382	Native	19.878	12.4439	38.8326	718.248	35.318	3.273	32.045	23.494	12.4025	28.3358	10.6762	847	122	49	33.9557	289	155	199	158
Ambrosia trifida	-97.4194	31.44	United States of America	NA	Native	18.8576	12.9954	37.914	775.642	35.481	1.205	34.276	22.6787	9.02633	28.1232	9.02633	850	113	47	28.787	284	161	195	161
Ambrosia trifida	-81.1823	43.0089	Canada	75	Invasive	7.78271	9.36792	25.8918	988.694	26.443	-9.738	36.181	9.74183	-3.86367	19.5722	-4.67267	1001	99	62	11.9474	278	212	255	230
Ambrosia trifida	-105.272	39.9892	United States of America	68	Native	7.79275	15.701	42.5167	778.996	27.921	-9.008	36.929	10.9352	-1.06	17.9153	-1.06	465	66	17	40.2248	171	56	149	56
Ambrosia trifida	-105.272	39.9891	United States of America	68	Native	7.79275	15.701	42.5167	778.996	27.921	-9.008	36.929	10.9352	-1.06	17.9153	-1.06	465	66	17	40.2248	171	56	149	56
Ambrosia trifida	-105.272	39.9891	United States of America	68	Native	7.79275	15.701	42.5167	778.996	27.921	-9.008	36.929	10.9352	-1.06	17.9153	-1.06	465	66	17	40.2248	171	56	149	56
Ambrosia trifida	-97.7893	30.4051	United States of America	3	Native	19.3568	11.6868	37.6618	707.203	34.305	3.274	31.031	22.965	11.98	27.7092	10.2918	832	119	47	33.0804	282	153	198	153
Ambrosia trifida	-97.005	30.6499	United States of America	15	Native	19.5672	12.1608	38.3986	713.499	34.889	3.219	31.67	23.1693	12.136	28.0172	10.4393	901	120	46	30.6169	289	183	185	187
Ambrosia trifida	-91.7748	41.9212	United States of America	NA	Native	9.26671	11.6486	27.7625	1118.41	29.543	-12.415	41.958	22.3197	-5.384	22.3197	-5.384	895	117	25	45.3094	335	90	335	90
Ambrosia trifida	-88.0542	41.8222	United States of America	863	Native	9.77812	11.1719	28.1168	1039.87	29.529	-10.205	39.734	22.1915	-3.64917	22.1915	-3.64917	942	104	38	29.4433	305	140	305	140
Ambrosia trifida	-76.5061	39.5927	United States of America	40	Native	11.4716	10.5042	30.446	892.231	28.979	-5.522	34.501	20.0937	0.236833	22.2658	0.236833	1124	113	73	11.5745	319	244	305	244
Ambrosia trifida	-95.7067	39.0781	United States of America	4	Native	12.9752	12.1694	30.0531	1029.97	32.796	-7.697	40.493	23.0245	-0.249833	25.3595	-0.249833	915	132	24	47.1483	351	86	323	86
Ambrosia trifida	-73.6636	41.2342	United States of America	3	Native	10.0127	10.9077	30.5118	906.002	28.205	-7.544	35.749	8.86967	-1.37133	21.0545	-1.37133	1275	120	83	8.90009	342	283	318	283
Ambrosia trifida	-95.0251	29.7571	United States of America	5	Native	20.4938	10.0212	37.2623	635.516	33.2241	6.33038	26.8937	26.5713	16.6624	27.9574	12.3365	1296	158	73	23.5919	391	234	369	280
Ambrosia trifida	-96.5001	32.6131	United States of America	46	Native	18.3841	12.2612	35.7948	803.615	35.09	0.836	34.254	22.3727	28.065	28.065	8.24617	958	128	51	28.0514	310	193	193	194
Ambrosia trifida	-77.2749	38.6113	United States of America	NA	Native	13.6526	12.0299	34.1555	871.88	31.3708	-3.85	35.2208	23.5465	2.72361	24.2759	2.72361	1008	96	68	9.47837	276	223	274	223
Ambrosia trifida	-84.6805	38.9459	United States of America	4022	Native	11.7972	11.8887	32.6173	918.04	29.975	-6.474	36.449	16.5835	0.0616667	22.8113	0.0616667	1093	118	70	16.9916	328	227	302	227
Ambrosia trifida	-94.0253	41.6631	United States of America	4	Native	9.52608	12.0923	28.6548	1109.73	29.884	-12.316	42.2	20.5087	-4.9555	22.5472	-4.9555	844	122	21	49.377	326	74	322	74
Ambrosia trifida	-95.3909	30.1791	United States of America	NA	Native	19.7633	11.8848	39.9343	672.035	34.118	4.357	29.761	26.1515	15.8617	27.6938	11.1648	1195	132	75	17.993	346	244	304	272
Ambrosia trifida	-82.5593	35.6045	United States of America	52	Native	12.637	13.1713	40.3027	744.586	28.784	-3.897	32.681	12.3063	8.35233	21.6457	3.24767	1241	126	82	12.0551	338	269	334	298
Ambrosia trifida	-75.7207	39.737	United States of America	8	Native	12.3758	10.8872	31.2009	898.593	30.144	-4.75	34.894	21.0567	1.138	23.3268	1.138	1166	116	72	12.2382	330	256	321	256
Ambrosia trifida	-97.5969	30.4747	United States of America	1	Native	19.6161	12.7284	39.3593	720.684	35.177	2.838	32.339	23.3007	12.1293	28.119	10.3857	849	118	48	32.8912	283	161	192	161
Ambrosia trifida	-84.2565	35.2754	United States of America	605	Native	13.4655	13.4069	40.7641	753.197	29.91	-2.979	32.889	5.37233	18.9283	22.558	3.945	1489	159	89	14.4768	428	310	367	401
Ambrosia trifida	-89.9924	35.1574	United States of America	9	Native	16.693	11.1604	32.5785	858.916	33.357	-0.9	34.257	16.8373	22.5323	26.9908	5.67717	1345	145	76	21.2416	413	244	281	350
Ambrosia trifida	-84.8014	39.1311	United States of America	4	Native	11.9858	12.1613	33.1218	918.167	30.437	-6.28	36.717	16.757	0.245667	22.988	0.245667	1070	117	67	17.4964	321	220	297	220
Ambrosia trifida	-84.8014	39.1311	United States of America	4	Native	11.9858	12.1613	33.1218	918.167	30.437	-6.28	36.717	16.757	0.245667	22.988	0.245667	1070	117	67	17.4964	321	220	297	220
Ambrosia trifida	-73.9283	40.8684	United States of America	45	Native	11.5836	9.955	28.9129	898.094	29.277	-5.154	34.431	21.9703	0.441	22.5967	0.441	1203	112	76	10.0908	323	265	312	265
Ambrosia trifida	-94.5348	29.6137	United States of America	4	Native	20.3242	9.28458	35.2503	642.217	32.488	6.149	26.339	27.4775	16.4612	27.8435	12.07	1282	158	73	22.5144	388	229	364	283
Ambrosia trifida	-80.3594	40.5042	United States of America	NA	Native	10.0559	11.6378	32.865	893.633	28.041	-7.37	35.411	18.762	-1.317	20.8062	-1.317	971	104	57	18.9366	307	195	293	195
Ambrosia trifida	-98.3892	29.6076	United States of America	102	Native	19.6908	12.105	39.493	682.51	34.19	3.539	30.651	23.2863	12.5793	27.7047	10.8972	850	116	46	33.6777	289	145	222	147
Ambrosia trifida	-97.399	30.4209	United States of America	4	Native	19.7876	12.7662	39.4349	720.518	35.539	3.166	32.373	23.4002	12.2695	28.2475	10.5368	867	116	46	32.6979	283	168	189	170
Ambrosia trifida	-88.5309	36.8317	United States of America	3	Native	14.2232	12.1472	33.98	887.488	31.89	-3.858	35.748	14.0823	20.4903	24.8428	2.808	1330	131	89	14.4377	383	281	303	333
Ambrosia trifida	-97.5356	50.1332	Canada	9	Invasive	2.30633	11.5297	23.6089	1382.82	25.423	-23.413	48.836	18.1778	-13.459	18.1778	-15.8063	530	94	14	58.5991	247	58	247	58
Ambrosia trifida	-82.7576	35.914	United States of America	12	Native	12.4947	13.354	40.5835	750.028	28.935	-3.97	32.905	19.719	13.2685	21.5737	3.058	1129	113	66	14.4165	318	231	312	272
Ambrosia trifida	-93.268	44.909	United States of America	10	Native	7.51542	11.2988	25.0562	1213.5	29.081	-16.013	45.094	21.6708	-8.33167	21.6708	-8.33167	749	108	18	50.8991	315	67	315	67
Ambrosia trifida	-97.0093	30.4106	United States of America	5	Native	19.6576	12.3562	38.8953	712.903	35.009	3.241	31.768	23.1908	12.1423	28.0702	10.5287	900	121	43	32.6088	291	180	188	183
Ambrosia trifida	-88.0792	42.0881	United States of America	4	Native	9.27763	10.8232	27.5065	1036.46	28.777	-10.571	39.348	21.6387	-4.0865	21.6387	-4.0865	904	106	34	31.4972	303	131	303	131
Ambrosia trifida	-91.8317	41.8798	United States of America	2900	Native	9.33504	11.5938	27.7715	1113.33	29.464	-12.283	41.747	22.3408	-5.23817	22.3408	-5.23817	899	117	25	45.2187	337	90	337	90
Ambrosia trifida	-90.77	37.7655	United States of America	4	Native	12.6075	12.9333	34.0163	926.447	31.355	-6.666	38.021	12.4	0.673833	23.6708	0.673833	1069	113	56	19.2939	318	203	277	203
Ambrosia trifida	-94.0432	43.9784	United States of America	15	Native	7.17796	11.6473	26.1665	1203.46	28.395	-16.117	44.512	21.1353	-8.57267	21.1353	-8.57267	756	113	15	54.6083	321	58	321	58
Ambrosia trifida	-80.3611	40.5061	United States of America	452	Native	10.0559	11.6378	32.865	893.633	28.041	-7.37	35.411	18.762	-1.317	20.8062	-1.317	971	104	57	18.9366	307	195	293	195
Ambrosia trifida	-76.5611	39.5529	United States of America	20	Native	11.6975	10.4148	30.3197	890.622	29.157	-5.193	34.35	20.2988	0.507333	22.5012	0.507333	1139	114	74	11.4075	321	248	309	248
Ambrosia trifida	-72.3141	42.0999	United States of America	78	Native	8.40804	12.0994	31.8355	944.894	27.497	-10.509	38.006	12.6473	-2.6815	19.7877	-3.5225	1176	106	83	6.02992	306	271	296	277
Ambrosia trifida	-101.824	33.5746	United States of America	3	Native	15.6884	15.3069	41.2341	829.417	33.642	-3.48	37.122	24.1275	5.3055	25.7545	5.3055	493	73	11	57.339	199	43	197	43
Ambrosia trifida	-80.367	43.3971	Canada	156	Invasive	7.12396	9.68792	26.1673	1007.23	26.242	-10.781	37.023	18.4542	-4.83933	19.1653	-5.49283	932	103	53	18.7871	281	173	272	186
Ambrosia trifida	-88.3288	42.1969	United States of America	NA	Native	8.92608	11.2348	27.8007	1054.73	28.947	-11.465	40.412	21.4983	-4.70983	21.4983	-4.70983	918	106	31	34.4235	316	123	316	123
Ambrosia trifida	-73.1115	40.8144	United States of America	6	Native	11.3639	8.84767	27.4542	866.779	27.631	-4.596	32.227	9.7425	19.4315	21.962	0.638833	1045	101	74	10.7535	286	237	244	259
Ambrosia trifida	41.6225	50.3983	Russian Federation	4	Invasive	6.42442	10.0678	26.3452	1090.96	26.863	-11.352	38.215	19.483	-0.580167	19.483	-7.08817	478	57	26	23.4394	151	84	151	109
Ambrosia trifida	-72.6304	41.6668	United States of America	193	Native	10.2743	11.5778	31.0073	939.009	29.377	-7.962	37.339	14.6052	-0.519	21.7323	-1.50433	1137	102	82	6.0755	300	265	283	269
Ambrosia trifida	-95.4948	35.8361	United States of America	4989	Native	15.6223	12.6135	33.7377	897.861	33.786	-3.601	37.387	20.176	4.14867	26.4187	4.14867	1082	134	48	30.8935	355	173	259	173
Ambrosia trifida	-96.7156	33.0737	United States of America	NA	Native	18.5799	12.2029	35.2808	821.023	35.363	0.775	34.588	22.7955	8.17483	28.4807	8.17483	990	142	50	32.1047	340	176	217	176
Ambrosia trifida	-82.6064	42.3036	Canada	NA	Invasive	9.15071	9.08475	25.2459	990.909	27.573	-8.412	35.985	20.3463	-2.38633	21.0762	-3.28	871	89	53	15.6402	252	171	241	177
Ambrosia trifida	-74.2616	40.7471	United States of America	4	Native	11.4474	11.2171	31.3134	905.316	29.729	-6.093	35.822	21.7978	0.108167	22.499	0.108167	1262	126	78	11.3871	351	275	339	275
Ambrosia trifida	-85.5762	42.8311	United States of America	9	Native	8.54967	10.9943	29.28	993.228	28.031	-9.518	37.549	19.4982	-2.81017	20.4955	-4.03733	930	107	38	24.4826	286	154	273	161
Ambrosia trifida	-97.5054	35.6862	United States of America	4	Native	15.7652	12.9233	33.7486	916.751	34.584	-3.709	38.293	20.4707	4.18317	26.8683	4.18317	887	135	30	40.1877	325	117	238	117
Ambrosia trifida	-96.3371	30.5553	United States of America	4	Native	19.8438	12.1579	38.3603	714.397	35.158	3.464	31.694	23.4143	28.2477	28.2477	10.6757	1016	124	53	25.8556	309	205	205	226
Ambrosia trifida	-96.6599	32.6372	United States of America	4	Native	18.4345	12.0925	35.5442	802.199	35.057	1.036	34.021	22.4347	9.39067	28.1122	8.32417	945	128	51	29.2761	311	186	192	187
Ambrosia trifida	-96.0056	35.9858	United States of America	8	Native	15.4915	13.1109	34.4435	904.816	33.997	-4.068	38.065	20.0208	3.9615	26.3867	3.9615	1005	137	38	34.3056	342	144	254	144
Ambrosia trifida	-97.7681	30.2698	United States of America	64	Native	19.638	11.6631	37.7092	705.367	34.585	3.656	30.929	23.2357	12.2897	27.9693	10.6003	830	120	47	33.3727	284	152	200	153
Ambrosia trifida	46.2618	51.5806	Russian Federation	4	Invasive	6.17613	9.14808	21.9442	1240.09	27.464	-14.224	41.688	20.9455	-2.62467	20.9455	-8.92767	432	45	25	18.2944	123	79	123	106
Ambrosia trifida	-94.726	31.3775	United States of America	28	Native	19.027	12.8593	40.4328	718.104	34.453	2.649	31.804	22.7965	27.1285	27.5862	9.91567	1137	122	67	15.952	319	239	241	297
Ambrosia trifida	46.2631	51.5787	Russian Federation	3	Invasive	6.17613	9.14808	21.9442	1240.09	27.464	-14.224	41.688	20.9455	-2.62467	20.9455	-8.92767	432	45	25	18.2944	123	79	123	106
Ambrosia trifida	-97.0891	32.8156	United States of America	677	Native	18.8289	12.1511	35.2154	813.026	35.634	1.129	34.505	22.9623	8.574	28.6707	8.574	863	123	46	31.4177	294	152	192	152
Ambrosia trifida	46.2662	51.5784	Russian Federation	4	Invasive	6.17613	9.14808	21.9442	1240.09	27.464	-14.224	41.688	20.9455	-2.62467	20.9455	-8.92767	432	45	25	18.2944	123	79	123	106
Ambrosia trifida	-89.6001	43.3451	United States of America	380	Native	7.39154	11.7378	27.5715	1108.22	27.976	-14.596	42.572	20.4083	-7.01467	20.4083	-7.01467	810	104	26	41.732	299	91	299	91
Ambrosia trifida	-85.4519	39.8822	United States of America	175	Native	10.286	11.2338	30.1003	969.941	28.835	-8.486	37.321	19.7875	-2.25783	21.7828	-2.25783	1037	113	58	21.5479	327	194	306	194
Ambrosia trifida	61.4554	55.1725	Russian Federation	NA	Invasive	3.31146	9.13825	22.2218	1206.06	24.34	-16.783	41.123	17.8702	-9.65683	17.8702	-11.6147	441	86	16	55.5789	200	50	200	58
Ambrosia trifida	-84.4402	36.0557	United States of America	4	Native	13.2736	12.8948	38.2262	801.036	30.046	-3.687	33.733	12.9987	19.0305	22.9368	3.11167	1337	137	85	13.3592	368	281	339	338
Ambrosia trifida	-88.1339	42.9963	United States of America	312	Native	7.93913	10.4571	26.3582	1049.12	27.515	-12.158	39.673	20.4172	-5.5635	20.4172	-5.5635	842	99	30	33.9931	291	116	291	116
Ambrosia trifida	-79.7416	43.4576	Canada	57	Invasive	8.31675	8.928	25.1252	968.664	26.801	-8.733	35.534	17.4993	-3.04267	20.0927	-3.59783	843	84	52	13.1133	234	180	223	185
Ambrosia trifida	-73.9672	40.6693	United States of America	NA	Native	12.2306	9.19366	27.4109	898.309	29.4228	-4.11739	33.5402	22.6274	1.11594	23.2757	1.11594	1191	113	77	10.4803	324	265	315	265
Ambrosia trifida	-101.671	34.9672	United States of America	8	Native	14.349	15.5988	40.6673	859.04	33.584	-4.773	38.357	24.9593	3.78283	24.9593	3.78283	491	89	12	63.5397	223	38	223	38
Ambrosia trifida	-90.1439	35.058	United States of America	5	Native	16.1655	11.1416	32.8476	848.957	32.806	-1.113	33.919	16.1038	22.0812	26.3522	5.3015	1339	143	76	21.5733	414	244	277	347
Ambrosia trifida	-97.1185	32.7676	United States of America	314	Native	18.8289	12.1511	35.2154	813.026	35.634	1.129	34.505	22.9623	8.574	28.6707	8.574	863	123	46	31.4177	294	152	192	152
Ambrosia trifida	-97.5495	30.7468	United States of America	7	Native	19.3865	12.9708	39.4512	729.235	35.277	2.399	32.878	23.02	10.0907	28.0057	10.0907	868	114	44	31.3843	282	172	185	172
Ambrosia trifida	-80.4489	42.5935	Canada	4	Invasive	8.40204	9.12125	26.1481	953.463	26.37	-8.513	34.883	10.3953	-2.8125	19.8957	-3.4795	981	94	56	14.0469	268	201	255	215
Ambrosia trifida	-81.6162	42.9281	Canada	3517	Invasive	7.93738	9.41742	25.8614	997.566	26.798	-9.617	36.415	10.105	-3.887	19.8248	-4.61383	974	97	64	12.4421	275	204	241	228
Ambrosia trifida	-105.239	40.0275	United States of America	4	Native	10.1007	16.6772	41.501	852.635	31.364	-8.821	40.185	13.9442	0.0721666	21.0475	0.0721666	458	71	15	44.5408	180	49	132	49
Ambrosia trifida	-98.4557	29.3318	United States of America	4	Native	20.3886	12.2393	40.0489	674.456	34.681	4.12	30.561	23.9732	13.3948	28.2478	11.6642	745	103	36	35.0017	253	122	197	127
Ambrosia trifida	-88.6575	39.9905	United States of America	4	Native	11.075	11.5153	29.6846	1017.72	30.083	-8.709	38.792	21.1422	-2.20633	22.985	-2.20633	999	114	47	25.276	315	170	309	170
Ambrosia trifida	-89.1133	42.4598	United States of America	NA	Native	8.38146	11.4657	27.8606	1082.47	28.531	-12.623	41.154	21.1368	-5.73733	21.1368	-5.73733	862	103	28	37.1233	303	106	303	106
Ambrosia trifida	-97.6841	30.6474	United States of America	NA	Native	19.0666	12.401	38.2416	732.437	34.652	2.224	32.428	22.8358	9.70433	27.7485	9.70433	847	115	47	31.2966	279	163	187	163
Ambrosia trifida	-82.87	35.7548	United States of America	10	Native	11.567	13.149	41.2156	716.559	27.39	-4.513	31.903	11.0407	12.4407	20.227	2.55967	1266	129	76	12.8527	350	268	337	311
Ambrosia trifida	-77.0091	40.824	United States of America	35	Native	9.99458	11.8473	32.3848	926.183	28.837	-7.746	36.583	19.0795	-1.69483	21.1985	-1.69483	1074	112	69	15.0292	317	216	303	216
Ambrosia trifida	-97.4321	35.2297	United States of America	5	Native	16.0689	12.7472	33.8896	901.936	34.452	-3.162	37.614	20.7648	4.65133	26.9545	4.65133	906	133	33	38.7675	322	118	244	118
Ambrosia trifida	34.4033	53.2761	Russian Federation	NA	Invasive	5.59175	7.57883	23.4327	951.197	22.382	-9.961	32.343	17.0168	-4.88767	17.0168	-6.1825	650	88	32	30.644	234	109	234	120
Ambrosia trifida	-82.7533	40.365	United States of America	68	Native	9.73542	11.3515	30.7938	946.462	28.221	-8.642	36.863	18.8625	-2.44267	20.9712	-2.44267	999	111	53	22.2698	319	185	308	185
Ambrosia trifida	-102.121	31.9673	United States of America	5	Native	17.5294	15.7086	43.0089	792.874	34.865	-1.659	36.524	26.0392	9.48167	26.9988	7.5175	385	64	13	53.0548	153	43	134	45
Ambrosia trifida	-88.1924	42.9818	United States of America	568	Native	7.912	10.7343	26.6764	1057.55	27.78	-12.459	40.239	19.6215	-5.72083	20.4827	-5.72083	845	100	30	34.9138	295	113	294	113
Ambrosia trifida	-75.5975	38.7352	United States of America	13455	Native	13.2247	11.4337	33.3625	859.21	30.596	-3.675	34.271	23.0978	9.02917	23.6632	2.4745	1132	111	78	11.7688	316	253	309	263
Ambrosia trifida	-96.012	28.9819	United States of America	4	Native	20.848	10.7174	39.2896	616.058	33.436	6.158	27.278	25.597	17.083	27.9777	12.8558	1154	158	60	28.6853	361	197	315	230
Ambrosia trifida	-91.683	41.6934	United States of America	NA	Native	9.5835	11.3985	27.4689	1101.47	29.737	-11.759	41.496	22.5422	-4.8515	22.5422	-4.8515	909	116	25	44.2478	338	93	338	93
Ambrosia trifida	-88.0104	43.1932	United States of America	NA	Native	7.83879	10.4011	26.3252	1044.25	27.348	-12.162	39.51	19.4833	-5.5935	20.253	-5.5935	807	97	28	35.0209	286	110	277	110
Ambrosia trifida	-91.6868	42.7748	United States of America	NA	Native	7.68671	11.7902	27.4914	1135.84	28.259	-14.628	42.887	20.856	-7.23733	20.856	-7.23733	888	117	26	45.6495	338	89	338	89
Ambrosia trifida	-93.4022	44.9403	United States of America	NA	Native	7.30646	11.3674	25.1826	1212.86	28.934	-16.206	45.14	21.466	-8.5355	21.466	-8.5355	756	109	19	50.7665	316	68	316	68
Ambrosia trifida	-91.6589	42.998	United States of America	NA	Native	7.84046	11.7249	27.3213	1135.31	28.48	-14.435	42.915	21.056	-7.06517	21.056	-7.06517	856	112	25	45.3234	325	87	325	87
Ambrosia trifida	-97.3541	32.8885	United States of America	215	Native	18.3855	12.6575	35.8742	822.486	35.554	0.271	35.283	22.4957	8.027	28.356	8.027	859	119	45	30.4262	291	150	197	150
Ambrosia trifida	-97.3541	32.8885	United States of America	215	Native	18.3855	12.6575	35.8742	822.486	35.554	0.271	35.283	22.4957	8.027	28.356	8.027	859	119	45	30.4262	291	150	197	150
Ambrosia trifida	-97.3541	32.8885	United States of America	215	Native	18.3855	12.6575	35.8742	822.486	35.554	0.271	35.283	22.4957	8.027	28.356	8.027	859	119	45	30.4262	291	150	197	150
Ambrosia trifida	-74.0944	41.7526	United States of America	NA	Native	9.37471	11.4616	30.6591	948.209	28.205	-9.179	37.384	18.7377	-2.66033	20.8405	-2.66033	1138	116	70	12.5046	325	240	306	240
Ambrosia trifida	-84.4672	39.1469	United States of America	191	Native	12.532	12.23	32.8093	939.378	31.155	-6.121	37.276	12.132	0.531667	23.778	0.531667	1078	116	68	16.5026	319	220	295	220
Ambrosia trifida	-96.4215	28.9311	United States of America	29558	Native	20.8972	11.2412	40.0569	622.336	33.944	5.881	28.063	26.6422	17.1332	28.089	12.7968	1100	149	57	31.5572	342	191	294	208
Ambrosia trifida	-94.9934	39.0843	United States of America	NA	Native	12.4107	11.9032	29.8919	1014.75	31.973	-7.848	39.821	22.3172	-0.639667	24.594	-0.639667	1009	134	28	44.1857	372	100	333	100
Ambrosia trifida	-85.214	35.0693	United States of America	3	Native	15.4197	12.7665	37.754	809.131	32.186	-1.629	33.815	6.85533	21.1178	25.2008	5.19933	1435	161	86	16.6555	427	290	324	396
Ambrosia trifida	-86.4016	39.8503	United States of America	4	Native	10.6701	11.2641	29.7818	985.147	29.402	-8.42	37.822	20.3438	-2.05533	22.3708	-2.05533	1040	115	58	21.1024	325	194	311	194
Ambrosia trifida	40.3344	51.1792	Russian Federation	NA	Invasive	6.39633	8.21467	22.3486	1078.84	25.275	-11.482	36.757	19.135	-0.309833	19.135	-6.95867	509	61	27	26.5072	165	85	165	103
Ambrosia trifida	-97.7409	30.2188	United States of America	4	Native	19.9777	12.384	38.8579	713.744	35.291	3.421	31.87	23.6118	12.5732	28.3902	10.8327	840	122	48	34.0632	289	152	201	155
Ambrosia trifida	-91.502	41.4907	United States of America	NA	Native	10.0345	11.3586	27.56	1090.67	30.16	-11.054	41.214	22.8922	-4.22	22.8922	-4.22	920	112	27	41.5272	330	101	330	101
Ambrosia trifida	-86.2932	39.8796	United States of America	15	Native	10.8857	11.0945	29.4651	980.294	29.58	-8.073	37.653	20.4633	-1.76517	22.5542	-1.76517	1027	114	58	21.0181	321	193	307	193
Ambrosia trifida	-86.3982	39.8504	United States of America	8	Native	10.6701	11.2641	29.7818	985.147	29.402	-8.42	37.822	20.3438	-2.05533	22.3708	-2.05533	1040	115	58	21.1024	325	194	311	194
Ambrosia trifida	-86.3999	39.8482	United States of America	194	Native	10.6701	11.2641	29.7818	985.147	29.402	-8.42	37.822	20.3438	-2.05533	22.3708	-2.05533	1040	115	58	21.1024	325	194	311	194
Ambrosia trifida	42.6674	50.5538	Russian Federation	NA	Invasive	7.07833	10.0377	25.8689	1088.59	26.817	-11.985	38.802	19.9888	0.0278333	19.9888	-6.37367	490	54	27	20.4324	147	89	147	124
Ambrosia trifida	42.6662	50.5538	Russian Federation	NA	Invasive	7.06292	10.1043	25.9952	1092.71	26.873	-11.997	38.87	20.0185	-0.00533326	20.0185	-6.44117	484	54	26	21.2757	147	86	147	121
Ambrosia trifida	-90.681	30.1264	United States of America	NA	Native	19.7424	10.867	40.0538	619.074	32.683	5.552	27.131	26.7295	16.0875	27.0312	11.906	1615	168	90	14.9689	467	344	460	424
Ambrosia trifida	-91.741	30.538	United States of America	4	Native	19.2084	10.9155	39.0537	650.837	32.522	4.572	27.95	10.9645	19.7715	26.9378	10.9645	1567	146	106	8.95973	416	352	409	416
Ambrosia trifida	-96.6456	33.0873	United States of America	5	Native	18.0623	12.4382	35.7172	822.796	35.021	0.197	34.824	22.18	7.65283	27.9918	7.65283	1009	146	51	32.2204	345	182	218	182
Ambrosia trifida	-96.7241	33.0453	United States of America	4	Native	18.5799	12.2029	35.2808	821.023	35.363	0.775	34.588	22.7955	8.17483	28.4807	8.17483	990	142	50	32.1047	340	176	217	176
Ambrosia trifida	40.3342	51.1793	Russian Federation	NA	Invasive	6.39633	8.21467	22.3486	1078.84	25.275	-11.482	36.757	19.135	-0.309833	19.135	-6.95867	509	61	27	26.5072	165	85	165	103
Ambrosia trifida	-81.2537	43.0022	Canada	101	Invasive	7.72575	9.3375	25.8879	986.754	26.362	-9.707	36.069	9.71717	-3.8915	19.4823	-4.702	1007	100	63	11.9933	282	214	253	234
Ambrosia trifida	-97.3285	30.6793	United States of America	3	Native	19.4831	12.4674	38.4607	725.911	35.107	2.691	32.416	23.1245	11.8817	28.0262	10.15	877	117	45	31.0085	284	178	181	179
Ambrosia trifida	-83.7354	35.6711	United States of America	4	Native	13.331	13.7963	41.3581	759.072	29.933	-3.425	33.358	20.6332	14.102	22.4977	3.75667	1362	142	78	15.0835	382	276	369	346
Ambrosia trifida	40.128	50.4563	Russian Federation	2	Invasive	7.06367	9.00917	23.8945	1080.05	26.59	-11.114	37.704	19.8745	0.523166	19.8745	-6.28517	506	59	28	22.6944	159	91	159	115
Ambrosia trifida	-89.0466	30.3884	United States of America	18	Native	19.9841	10.247	37.7136	646.228	32.8568	5.68636	27.1705	27.2591	16.4	27.5549	11.7947	1624	173	84	18.0059	491	321	470	415
Ambrosia trifida	46.0406	51.5238	Russian Federation	13	Invasive	6.07154	8.44125	21.4768	1174.37	26.656	-12.648	39.304	20.2137	-1.99183	20.2137	-8.23817	442	45	27	17.1976	129	83	129	104
Ambrosia trifida	46.0412	51.5238	Russian Federation	12	Invasive	6.07154	8.44125	21.4768	1174.37	26.656	-12.648	39.304	20.2137	-1.99183	20.2137	-8.23817	442	45	27	17.1976	129	83	129	104
Ambrosia trifida	-84.4422	38.2456	United States of America	8	Native	12.2576	12.0467	33.6565	894.221	30.039	-5.754	35.793	20.9297	13.3508	23.0155	0.871833	1144	119	70	16.8801	340	240	317	253
Ambrosia trifida	-76.6482	39.4384	United States of America	6	Native	12.3458	10.5516	30.5498	891.85	29.921	-4.618	34.539	21.0103	1.14883	23.1892	1.14883	1131	113	74	10.8287	314	250	302	250
Ambrosia trifida	-75.7348	40.4093	United States of America	179	Native	10.4607	11.2545	31.6841	906.458	28.515	-7.006	35.521	19.0953	-0.0221667	21.4067	-0.941167	1165	116	73	12.4067	333	249	321	251
Ambrosia trifida	-97.4249	35.2148	United States of America	5	Native	16.0689	12.7472	33.8896	901.936	34.452	-3.162	37.614	20.7648	4.65133	26.9545	4.65133	906	133	33	38.7675	322	118	244	118
Ambrosia trifida	-81.2631	41.1225	United States of America	4	Native	9.43838	10.8862	30.1199	932.233	27.725	-8.418	36.143	18.5173	-1.2515	20.6087	-2.4275	992	101	56	17.142	291	197	287	197
Ambrosia trifida	-89.182	42.2113	United States of America	2965	Native	8.47146	11.3359	27.7311	1080.44	28.413	-12.465	40.878	21.1965	-5.6005	21.1965	-5.6005	907	112	29	36.3167	313	113	313	113
Ambrosia trifida	-97.4367	35.2112	United States of America	65	Native	16.0689	12.7472	33.8896	901.936	34.452	-3.162	37.614	20.7648	4.65133	26.9545	4.65133	906	133	33	38.7675	322	118	244	118
Ambrosia trifida	-96.7278	32.794	United States of America	4	Native	18.784	11.7891	34.8357	805.916	35.217	1.375	33.842	22.8917	9.65483	28.5107	8.60083	947	130	50	30.0713	319	176	202	177
Ambrosia trifida	40.1305	50.4591	Russian Federation	4	Invasive	7.06367	9.00917	23.8945	1080.05	26.59	-11.114	37.704	19.8745	0.523166	19.8745	-6.28517	506	59	28	22.6944	159	91	159	115
Ambrosia trifida	-85.3361	40.9918	United States of America	3	Native	9.75733	11.2733	29.4312	1000.28	28.998	-9.306	38.304	19.6468	-3.131	21.6447	-3.131	933	103	46	22.574	293	167	284	167
Ambrosia trifida	-89.4288	43.041	United States of America	9	Native	7.81625	11.7407	27.7892	1099.6	28.454	-13.795	42.249	20.7385	-6.47017	20.7385	-6.47017	836	105	29	39.2178	306	101	306	101
Ambrosia trifida	-84.5993	37.8602	United States of America	3	Native	12.7252	11.7908	33.4606	880.688	30.211	-5.027	35.238	21.2388	13.7855	23.3375	1.5385	1178	120	71	15.7684	346	250	322	269
Ambrosia trifida	-81.1994	42.9722	Canada	4	Invasive	8.14333	9.53733	25.9745	998.118	27.071	-9.647	36.718	10.0403	-3.57217	20.0695	-4.4205	1005	97	62	11.7146	277	210	260	226
Ambrosia trifida	-91.6048	32.7402	United States of America	4	Native	17.9324	12.516	38.2916	778.456	33.701	1.015	32.686	9.7595	26.5467	27.183	8.01983	1399	148	75	21.1186	411	253	282	410
Ambrosia trifida	-90.6744	35.7983	United States of America	4	Native	15.5691	11.5609	32.49	889.445	33.187	-2.396	35.583	15.6127	26.2643	26.2643	4.197	1201	129	72	20.6459	379	235	235	288
Ambrosia trifida	-82.5565	40.7004	United States of America	4	Native	9.35083	11.1515	30.2241	954.459	28.033	-8.863	36.896	18.5547	-2.85967	20.7167	-2.85967	1009	107	54	21.8878	314	185	304	185
Ambrosia trifida	-97.3849	35.6778	United States of America	4	Native	15.4625	12.7766	33.7737	906.599	33.996	-3.834	37.83	20.1458	3.9515	26.405	3.9515	915	137	32	38.5362	330	126	237	126
Ambrosia trifida	-79.5001	43.6527	Canada	22	Invasive	8.29492	8.82417	24.6169	981.591	26.698	-9.148	35.846	19.5895	-3.25033	20.153	-3.86417	805	78	47	14.8665	232	158	225	166
Ambrosia trifida	-83.7328	35.6736	United States of America	5	Native	13.331	13.7963	41.3581	759.072	29.933	-3.425	33.358	20.6332	14.102	22.4977	3.75667	1362	142	78	15.0835	382	276	369	346
Ambrosia trifida	-94.722	33.0443	United States of America	17625	Native	17.6816	12.7001	37.8035	781.853	34.055	0.46	33.595	17.5112	26.5955	27.1242	7.81917	1171	122	63	19.5284	355	227	239	273
Ambrosia trifida	-81.1321	42.9774	Canada	4	Invasive	7.76396	9.47792	26.0848	988.848	26.459	-9.876	36.335	9.69383	-3.8925	19.5678	-4.69083	1003	97	61	12.0827	276	208	261	223
Ambrosia trifida	-75.8329	40.2388	United States of America	300	Native	10.707	10.7882	30.9696	893.919	28.404	-6.431	34.835	19.2153	0.387167	21.5033	-0.547333	1170	114	73	12.1943	335	254	322	255
Ambrosia trifida	-89.0576	30.3829	United States of America	80	Native	19.9841	10.247	37.7136	646.228	32.8568	5.68636	27.1705	27.2591	16.4	27.5549	11.7947	1624	173	84	18.0059	491	321	470	415
Ambrosia trifida	-97.7768	30.2614	United States of America	7	Native	19.638	11.6631	37.7092	705.367	34.585	3.656	30.929	23.2357	12.2897	27.9693	10.6003	830	120	47	33.3727	284	152	200	153
Ambrosia trifida	-84.2892	33.7827	United States of America	35	Native	16.4293	11.4825	36.7076	747.036	31.743	0.462	31.281	8.57417	16.9783	25.422	6.92833	1309	143	85	15.5491	392	277	318	359
Ambrosia trifida	-82.7752	42.0318	Canada	4	Invasive	9.31675	8.78417	24.717	986.838	27.365	-8.174	35.539	20.4208	-2.08733	21.1908	-3.10867	927	94	50	17.6165	271	171	259	180
Ambrosia trifida	-94.5746	39.2092	United States of America	5	Native	12.5948	11.7865	29.569	1018.33	32.113	-7.748	39.861	22.5578	-0.512833	24.8038	-0.512833	986	130	30	42.656	358	106	322	106
Ambrosia trifida	-73.4175	43.5793	United States of America	20	Native	7.18075	11.3553	28.5971	1010.42	27.034	-12.674	39.708	18.2413	-4.5665	19.3338	-5.68917	988	107	58	15.8731	284	195	282	202
Ambrosia trifida	-98.3527	35.4354	United States of America	62	Native	15.1777	13.1879	33.9195	934.497	34.527	-4.353	38.88	19.8977	3.48083	26.5812	3.48083	756	123	24	48.4444	294	84	222	84
Ambrosia trifida	-85.6175	42.3323	United States of America	5	Native	9.17796	11.3223	29.6868	998.377	28.908	-9.231	38.139	20.1527	-2.1225	21.1835	-3.53433	936	103	42	23.8408	292	158	284	165
Ambrosia trifida	-81.1944	42.996	Canada	4	Invasive	8.14333	9.53733	25.9745	998.118	27.071	-9.647	36.718	10.0403	-3.57217	20.0695	-4.4205	1005	97	62	11.7146	277	210	260	226
Ambrosia trifida	-100.886	38.7657	United States of America	4	Native	12.0769	16.2176	37.4039	997.638	34.223	-9.135	43.358	21.8365	-0.106167	24.5062	-0.106167	488	80	11	62.2011	228	34	209	34
Ambrosia trifida	-83.5373	39.9316	United States of America	83	Native	10.3232	11.2437	30.786	942.533	28.634	-7.888	36.522	19.5508	-1.788	21.5133	-1.788	982	107	54	22.002	312	181	297	181
Ambrosia trifida	-75.1931	39.8558	United States of America	NA	Native	12.6575	10.6923	30.6933	899.456	30.416	-4.42	34.836	22.9967	1.44933	23.6248	1.44933	1110	112	71	12.911	316	248	307	248
Ambrosia trifida	-72.527	41.7767	United States of America	4	Native	9.87229	11.7294	31.2435	943.08	28.971	-8.571	37.542	14.264	-1.01533	21.3332	-2.01	1158	103	83	5.94035	303	271	286	275
Ambrosia trifida	-98.1408	31.8425	United States of America	83	Native	18.094	13.8118	39.4556	776.703	34.974	-0.032	35.006	22.0093	8.22867	27.3657	8.22867	786	109	41	31.4092	270	134	195	134
Ambrosia trifida	-97.6469	29.971	United States of America	4	Native	19.7507	12.9517	39.9881	707.512	35.432	3.043	32.389	23.3022	12.3785	28.0998	10.67	890	126	48	33.6936	302	162	210	167
Ambrosia trifida	-96.0459	41.3259	United States of America	4	Native	10.4256	11.9011	28.2023	1106.18	31.086	-11.113	42.199	21.4413	-3.74083	23.6975	-3.74083	773	113	19	52.1722	315	62	293	62
Ambrosia trifida	-97.2006	32.7845	United States of America	539	Native	18.8328	12.3603	35.4741	817.214	35.79	0.947	34.843	22.986	8.5205	28.7283	8.5205	860	122	46	31.1957	293	151	193	151
Ambrosia trifida	-97.6442	29.9688	United States of America	4	Native	19.7507	12.9517	39.9881	707.512	35.432	3.043	32.389	23.3022	12.3785	28.0998	10.67	890	126	48	33.6936	302	162	210	167
Ambrosia trifida	-90.6671	30.0333	United States of America	5	Native	19.8813	11.2871	40.9026	623.394	32.783	5.188	27.595	26.8548	16.238	27.1725	11.9442	1623	170	92	15.0808	473	342	467	420
Ambrosia trifida	-80.4488	42.5935	Canada	5	Invasive	8.40204	9.12125	26.1481	953.463	26.37	-8.513	34.883	10.3953	-2.8125	19.8957	-3.4795	981	94	56	14.0469	268	201	255	215
Ambrosia trifida	-81.6797	41.3839	United States of America	6	Native	10.0262	10.4858	28.9456	953.609	28.391	-7.835	36.226	19.3155	-0.937167	21.4442	-2.06467	968	95	56	16.7839	280	190	280	192
Ambrosia trifida	-86.448	42.0165	United States of America	26	Native	9.73204	9.92258	27.4195	973.711	28.24	-7.948	36.188	20.6363	-1.21617	21.5335	-2.5965	956	100	42	21.4218	282	163	276	175
Ambrosia trifida	-91.1305	38.5115	United States of America	8	Native	12.6219	13.0263	33.2567	964.543	31.897	-7.272	39.169	17.8352	0.19	24.156	0.19	990	113	46	22.4139	304	169	271	169
Ambrosia trifida	-98.1565	29.1331	United States of America	9368	Native	20.7652	13.2642	42.066	671.121	35.586	4.054	31.532	24.3247	13.7165	28.5898	12.0693	731	97	32	33.2597	236	126	186	135
Ambrosia trifida	-95.4616	30.1365	United States of America	4	Native	20.056	11.8053	40.0029	664.45	34.254	4.743	29.511	26.3493	16.1532	27.8712	11.5315	1167	128	71	18.6625	336	234	297	264
Ambrosia trifida	40.2227	50.4918	Russian Federation	15	Invasive	7.04679	9.24408	24.3901	1083.11	26.737	-11.164	37.901	19.896	0.478167	19.896	-6.346	506	59	27	23.1203	159	90	159	115
Ambrosia trifida	-93.382	37.1388	United States of America	1050	Native	13.1567	12.6154	33.147	924.729	31.717	-6.342	38.059	17.7712	1.32583	24.2735	1.32583	1116	120	49	24.8084	343	183	296	183
Ambrosia trifida	-98.214	29.8425	United States of America	NA	Native	19.36	12.0229	38.8475	693.328	34.243	3.294	30.949	22.8892	12.0267	27.5107	10.4497	872	119	49	32.9134	296	155	223	157
Ambrosia trifida	-88.6714	42.7277	United States of America	5	Native	8.07496	11.4096	27.8303	1077.58	28.343	-12.654	40.997	19.7312	-5.91917	20.8232	-5.91917	867	104	29	36.6046	305	108	303	108
Ambrosia trifida	-96.8153	33.1594	United States of America	NA	Native	18.1661	12.3034	35.2958	827.184	35.154	0.296	34.858	22.2875	7.71583	28.1558	7.71583	989	143	49	32.8244	341	172	219	172
Ambrosia trifida	-97.7909	30.2582	United States of America	29382	Native	19.638	11.6631	37.7092	705.367	34.585	3.656	30.929	23.2357	12.2897	27.9693	10.6003	830	120	47	33.3727	284	152	200	153
Ambrosia trifida	-97.0534	32.7674	United States of America	316	Native	18.8746	12.0339	34.9174	816.564	35.654	1.19	34.464	23.0217	8.58	28.7593	8.58	875	124	47	31.1533	297	155	194	155
Ambrosia trifida	-97.2915	31.5633	United States of America	5	Native	19.0273	12.7812	37.3598	782.982	35.691	1.48	34.211	22.8978	9.11067	28.4142	9.11067	856	115	48	28.4692	281	164	189	164
Ambrosia trifida	50.6748	54.5394	Russian Federation	2039	Invasive	3.92188	9.96875	23.1465	1264.56	25.907	-17.161	43.068	18.6117	-11.1063	18.6117	-11.6182	527	71	24	32.2133	187	84	187	93
Ambrosia trifida	-88.2719	41.9327	United States of America	4	Native	9.28558	11.342	28.139	1049.69	29.239	-11.068	40.307	21.7807	-4.31333	21.7807	-4.31333	931	107	33	32.9854	312	129	312	129
Ambrosia trifida	-79.4052	43.7206	Canada	9	Invasive	8.32987	8.43675	23.635	988.59	26.595	-9.101	35.696	19.6043	-3.322	20.259	-3.95467	835	85	50	16.6263	243	158	231	170
Ambrosia trifida	-84.4123	39.4261	United States of America	8	Native	11.6222	12.1551	32.4534	949.746	30.38	-7.074	37.454	11.2373	-0.5435	22.9952	-0.5435	1029	114	63	17.8184	306	204	280	204
Ambrosia trifida	-88.4171	42.8502	United States of America	731	Native	7.93288	11.0989	27.266	1067.14	28.023	-12.683	40.706	19.575	-5.91967	20.562	-5.91967	857	105	29	36.0934	303	111	302	111
Ambrosia trifida	-81.5452	43.1463	Canada	25	Invasive	7.77467	9.42267	26.028	992.32	26.516	-9.686	36.202	9.9495	0.0756666	19.593	-4.70617	986	97	64	11.9784	277	208	242	240
Ambrosia trifida	-84.3469	36.1739	United States of America	4	Native	12.2538	12.4153	37.9465	776.017	28.492	-4.226	32.718	11.912	17.9108	21.5758	2.359	1390	139	90	12.0595	382	299	359	343
Ambrosia trifida	-94.442	39.229	United States of America	78	Native	12.471	11.9956	29.9538	1018.25	32.07	-7.977	40.047	22.4292	-0.637667	24.6823	-0.637667	990	129	31	41.7291	355	108	321	108
Ambrosia trifida	-97.87	33.5854	United States of America	23	Native	17.4996	13.3317	36.5384	841.517	35.327	-1.16	36.487	21.653	6.88667	27.6773	6.88667	820	117	35	37.3805	274	125	193	125
Ambrosia trifida	-76.6116	41.0104	United States of America	4	Native	9.68133	11.6003	31.5398	939.105	28.48	-8.3	36.78	18.8428	-1.125	20.99	-2.18817	1033	113	62	17.6032	313	202	304	202
Ambrosia trifida	-76.6593	41.0997	United States of America	885	Native	9.36296	11.5314	31.3575	938.598	28.107	-8.667	36.774	18.5173	-1.45967	20.6557	-2.49833	1027	113	62	17.588	312	201	302	201
Ambrosia trifida	-95.9875	32.7851	United States of America	5	Native	17.8515	12.3235	36.2136	796.358	34.573	0.543	34.03	21.6917	27.008	27.4468	7.81233	1075	137	49	26.622	347	204	207	233
Ambrosia trifida	-97.1782	49.7195	Canada	NA	Invasive	2.68017	11.6258	23.6673	1385.87	25.762	-23.36	49.122	18.5182	-13.0053	18.5182	-15.5395	538	94	14	60.5132	253	55	253	55
Ambrosia trifida	50.157	53.2268	Russian Federation	3	Invasive	5.101	9.29683	22.4382	1229.38	26.733	-14.7	41.433	19.7685	-9.38533	19.7685	-9.7425	521	67	25	25.3531	167	92	167	106
Ambrosia trifida	-88.7255	42.091	United States of America	3	Native	8.75546	11.5142	28.2642	1070.6	28.738	-12	40.738	21.4045	-5.16467	21.4045	-5.16467	920	110	30	35.8391	319	117	319	117
Ambrosia trifida	-81.2503	43.0387	Canada	763	Invasive	7.72575	9.3375	25.8879	986.754	26.362	-9.707	36.069	9.71717	-3.8915	19.4823	-4.702	1007	100	63	11.9933	282	214	253	234
Ambrosia trifida	-89.4941	43.1031	United States of America	37	Native	7.66862	11.5791	27.7529	1087.59	28.009	-13.713	41.722	20.4545	-6.42583	20.4545	-6.42583	822	104	29	38.9602	300	100	300	100
Ambrosia trifida	41.1116	50.7623	Russian Federation	4	Invasive	6.24333	9.72833	25.6252	1093.29	26.499	-11.465	37.964	17.9255	-0.764333	19.3125	-7.27667	493	60	26	24.911	157	85	157	106
Ambrosia trifida	46.1249	51.479	Russian Federation	31	Invasive	6.34183	9.18867	22.3335	1227.56	27.692	-13.451	41.143	21.0092	-1.96733	21.0092	-8.64683	427	43	26	17.1879	123	80	123	103
Ambrosia trifida	46.1221	51.4816	Russian Federation	8	Invasive	6.34183	9.18867	22.3335	1227.56	27.692	-13.451	41.143	21.0092	-1.96733	21.0092	-8.64683	427	43	26	17.1879	123	80	123	103
Ambrosia trifida	-97.7241	30.2298	United States of America	NA	Native	19.9777	12.384	38.8579	713.744	35.291	3.421	31.87	23.6118	12.5732	28.3902	10.8327	840	122	48	34.0632	289	152	201	155
Ambrosia trifida	-97.744	30.1696	United States of America	3	Native	19.9777	12.384	38.8579	713.744	35.291	3.421	31.87	23.6118	12.5732	28.3902	10.8327	840	122	48	34.0632	289	152	201	155
Ambrosia trifida	-88.9316	40.5307	United States of America	84	Native	10.5827	11.3772	28.6899	1044.82	29.984	-9.672	39.656	20.9187	-2.987	22.9092	-2.987	951	106	40	27.6814	304	149	288	149
Ambrosia trifida	-90.9654	39.0397	United States of America	8	Native	12.0939	12.3465	31.3825	986.468	31.477	-7.865	39.342	17.4477	-0.719167	23.8408	-0.719167	936	107	42	24.7108	295	152	267	152
Ambrosia trifida	-85.3376	42.5269	United States of America	6	Native	8.65821	11.0697	29.408	988.376	28.152	-9.49	37.642	19.551	-2.62833	20.5628	-3.89017	893	100	38	24.9124	274	146	269	152
Ambrosia trifida	-88.7604	41.9294	United States of America	20	Native	8.86583	11.3388	27.9344	1077.26	28.676	-11.915	40.591	21.5443	-5.1635	21.5443	-5.1635	928	110	29	35.5424	320	119	320	119
Ambrosia trifida	-97.2465	32.7718	United States of America	1476	Native	18.8328	12.3603	35.4741	817.214	35.79	0.947	34.843	22.986	8.5205	28.7283	8.5205	860	122	46	31.1957	293	151	193	151
Ambrosia trifida	-81.5289	43.6028	Canada	105	Invasive	7.14325	9.11917	25.258	990.798	25.717	-10.387	36.104	-1.97683	-0.804833	18.957	-5.15267	1065	109	72	16.6903	318	221	242	284
Ambrosia trifida	-83.2332	39.6754	United States of America	10	Native	10.9237	11.487	31.8376	933.297	28.899	-7.181	36.08	20.0888	-1.0685	21.9825	-1.0685	978	110	57	20.5216	305	187	290	187
Ambrosia trifida	-93.0094	44.6591	United States of America	47	Native	6.93058	11.4392	25.7778	1198.26	28.108	-16.268	44.376	20.8342	-8.77933	20.8342	-8.77933	771	104	18	49.9272	309	66	309	66
Ambrosia trifida	-79.2963	42.911	Canada	NA	Invasive	8.576	8.3065	24.598	945.666	25.932	-7.837	33.769	10.7478	-2.61567	20.0503	-3.0225	933	97	49	18.6716	280	169	246	187
Ambrosia trifida	-94.1003	45.4586	United States of America	4	Native	6.27933	12.1952	26.3264	1230.5	28.473	-17.85	46.323	20.5687	-9.7815	20.5687	-9.7815	701	113	17	54.5291	297	57	297	57
Ambrosia trifida	-89.3467	43.0226	United States of America	3	Native	7.87396	11.6488	27.7265	1091.95	28.428	-13.585	42.013	20.7253	-6.28233	20.7253	-6.28233	825	103	29	38.5046	300	102	300	102
Ambrosia trifida	-80.6273	37.8624	United States of America	6	Native	10.3402	12.7085	37.0133	824.422	27.499	-6.836	34.335	18.3418	-0.1125	20.2628	-0.1125	1109	121	78	13.9233	326	240	318	240
Ambrosia trifida	-85.5656	36.3375	United States of America	36	Native	13.8697	12.7756	37.2836	816.617	30.977	-3.289	34.266	13.6368	19.677	23.7173	3.44767	1382	139	83	13.748	381	289	341	355
Ambrosia trifida	-73.9733	40.6547	United States of America	NA	Native	12.0562	9.0555	27.2633	891.359	29.052	-4.163	33.215	22.4417	1.05533	23.0315	1.05533	1181	113	78	10.51	323	266	313	266
Ambrosia trifida	-97.6747	30.314	United States of America	9	Native	20.1485	12.097	38.5071	708.695	35.271	3.856	31.415	23.7917	12.8047	28.5093	11.0718	831	121	47	33.9968	285	152	198	153
Ambrosia trifida	-88.5535	40.1472	United States of America	28000	Native	10.8745	11.3907	29.3385	1022.13	29.909	-8.916	38.825	20.9835	-2.442	22.868	-2.442	985	112	45	26.0455	311	164	305	164
Ambrosia trifida	-97.438	32.729	United States of America	3	Native	18.633	12.7882	36.2754	815.706	35.764	0.511	35.253	22.7697	9.4225	28.5137	8.35467	829	115	44	30.4664	285	146	194	146
Ambrosia trifida	-97.1276	33.1767	United States of America	16	Native	18.16	12.6348	35.7775	831.605	35.39	0.075	35.315	22.2977	7.6885	28.2423	7.6885	959	140	49	33.6781	332	161	216	161
Ambrosia trifida	-79.3711	43.1476	Canada	4	Invasive	8.52879	8.46942	24.6047	959.755	26.4	-8.022	34.422	19.5548	-2.737	20.2172	-3.3165	894	89	54	13.347	246	180	240	191
Ambrosia trifida	-84.7568	39.2687	United States of America	49	Native	11.5503	12.3358	33.0781	936.554	30.302	-6.991	37.293	16.4787	-0.454167	22.7602	-0.454167	1065	118	66	17.7074	319	217	294	217
Ambrosia trifida	-88.0891	41.7346	United States of America	4	Native	9.82342	11.4643	28.4531	1050.08	29.794	-10.498	40.292	22.3402	-3.7475	22.3402	-3.7475	944	105	37	30.1651	305	138	305	138
Ambrosia trifida	-90.7755	35.2985	United States of America	NA	Native	15.8248	11.5238	33.1783	865.322	33.001	-1.732	34.733	15.8512	26.2058	26.2058	4.75083	1254	134	76	21.3122	391	245	245	312
Ambrosia trifida	-82.3594	39.2056	United States of America	5	Native	11.3034	12.4858	34.6761	885.832	29.316	-6.691	36.007	19.8232	-0.0623333	21.869	-0.0623333	1032	112	63	18.8424	311	207	301	207
Ambrosia trifida	-97.4495	32.6949	United States of America	NA	Native	18.633	12.7882	36.2754	815.706	35.764	0.511	35.253	22.7697	9.4225	28.5137	8.35467	829	115	44	30.4664	285	146	194	146
Ambrosia trifida	-89.4511	43.1868	United States of America	187	Native	7.42812	11.8752	28.2019	1102.46	27.98	-14.128	42.108	20.3827	-6.90633	20.3827	-6.90633	834	105	29	39.7554	305	99	305	99
Ambrosia trifida	-86.8792	33.0604	United States of America	35	Native	16.7722	13.0967	40.6048	741.231	32.576	0.322	32.254	9.02167	22.0815	25.698	7.42333	1473	169	76	20.9963	458	274	349	427
Ambrosia trifida	-96.6135	32.3142	United States of America	NA	Native	18.4385	12.5674	36.6472	792.82	35.142	0.849	34.293	22.3738	27.965	27.965	8.389	958	131	49	29.2699	309	188	188	199
Ambrosia trifida	-95.8583	41.4134	United States of America	4	Native	10.1277	11.8077	28.5184	1089.3	30.269	-11.135	41.404	20.9262	-3.911	23.0925	-3.911	779	111	19	52.3272	316	63	296	63
Ambrosia trifida	-80.3669	43.1804	Canada	78	Invasive	7.37467	9.5905	26.2193	992.432	26.253	-10.325	36.578	18.547	-4.37617	19.2703	-5.07483	902	99	50	19.0656	271	165	262	177
Ambrosia trifida	-97.8042	30.4959	United States of America	NA	Native	19.357	12.2531	38.5815	715.023	34.585	2.826	31.759	23.0578	10.1872	27.7918	10.1872	838	119	47	33.0367	283	155	193	155
Ambrosia trifida	-74.0808	41.9117	United States of America	NA	Native	9.58404	11.6461	30.8939	950.583	28.649	-9.048	37.697	18.9992	-1.2955	21.0955	-2.45333	1094	112	67	12.7023	314	231	296	231
Ambrosia trifida	-97.2847	30.1094	United States of America	4	Native	19.6533	12.4182	39.0496	705.748	35.106	3.305	31.801	23.0107	12.1377	27.924	10.6038	907	123	50	32.5822	294	171	204	176
Ambrosia trifida	-87.902	42.1724	United States of America	9	Native	9.0735	10.2127	26.7663	1012.6	27.916	-10.239	38.155	21.1575	-3.92967	21.1575	-3.92967	887	103	34	29.7847	290	135	290	135
Ambrosia trifida	-95.6315	29.721	United States of America	NA	Native	20.7857	11.6389	40.1148	653.834	34.543	5.529	29.014	26.921	16.7672	28.3857	12.3342	1138	130	63	21.3286	334	212	311	246
Ambrosia trifida	-88.1254	42.9465	United States of America	248	Native	7.93913	10.4571	26.3582	1049.12	27.515	-12.158	39.673	20.4172	-5.5635	20.4172	-5.5635	842	99	30	33.9931	291	116	291	116
Ambrosia trifida	-97.7896	30.4049	United States of America	3	Native	19.3568	11.6868	37.6618	707.203	34.305	3.274	31.031	22.965	11.98	27.7092	10.2918	832	119	47	33.0804	282	153	198	153
Ambrosia trifida	-83.103	42.3675	United States of America	15	Native	9.98192	10.0487	27.1043	1004.05	29.055	-8.019	37.074	22.0833	-1.42217	22.0833	-2.69483	851	88	46	19.7845	253	159	253	161
Ambrosia trifida	-84.0755	39.4743	United States of America	28090	Native	11.0435	11.3517	31.5283	922.656	29.035	-6.97	36.005	20.0398	-0.8085	22.0518	-0.8085	1043	117	65	19.0914	317	208	292	208
Ambrosia trifida	127.119	37.399	Korea, Republic of	9	Invasive	11.2649	9.55008	25.8922	1027.17	28.554	-8.33	36.884	22.9732	-1.90117	23.4423	-1.90117	1314	338	22	94.9568	779	73	764	73
Ambrosia trifida	-83.386	40.0238	United States of America	83	Native	10.4851	11.4718	31.2014	950.48	28.898	-7.869	36.767	19.8625	-1.73017	21.7507	-1.73017	952	104	52	22.0794	304	176	291	176
Ambrosia trifida	127.118	37.3985	Korea, Republic of	3	Invasive	11.2649	9.55008	25.8922	1027.17	28.554	-8.33	36.884	22.9732	-1.90117	23.4423	-1.90117	1314	338	22	94.9568	779	73	764	73
Ambrosia trifida	40.1092	50.4594	Russian Federation	8	Invasive	7.06367	9.00917	23.8945	1080.05	26.59	-11.114	37.704	19.8745	0.523166	19.8745	-6.28517	506	59	28	22.6944	159	91	159	115
Ambrosia trifida	40.0776	50.46	Russian Federation	8	Invasive	6.92362	8.68225	23.2849	1072.83	26.125	-11.162	37.287	19.624	0.432833	19.624	-6.33983	509	59	28	22.9373	161	92	161	115
Ambrosia trifida	40.0805	50.4616	Russian Federation	8	Invasive	6.92362	8.68225	23.2849	1072.83	26.125	-11.162	37.287	19.624	0.432833	19.624	-6.33983	509	59	28	22.9373	161	92	161	115
Ambrosia trifida	42.6767	51.3412	Russian Federation	18	Invasive	6.10804	9.70508	24.9732	1130.53	26.529	-12.333	38.862	19.5577	-1.20533	19.5577	-7.83733	517	59	28	22.1302	159	91	159	124
Ambrosia trifida	-88.0044	40.0521	United States of America	9	Native	10.913	11.2888	29.2245	1017.51	29.779	-8.849	38.628	20.9748	-2.36267	22.8288	-2.36267	1012	114	48	25.6956	327	168	317	168
Ambrosia trifida	40.1029	50.4531	Russian Federation	4	Invasive	7.06367	9.00917	23.8945	1080.05	26.59	-11.114	37.704	19.8745	0.523166	19.8745	-6.28517	506	59	28	22.6944	159	91	159	115
Ambrosia trifida	-72.6253	42.3464	United States of America	27661	Native	8.65042	12.8372	32.3615	971.927	28.646	-11.022	39.668	13.2998	-2.68033	20.3832	-3.65783	1142	106	77	7.7795	302	255	296	259
Ambrosia trifida	46.0805	51.493	Russian Federation	17	Invasive	6.11154	8.32975	21.072	1183.76	26.563	-12.967	39.53	20.3427	-2.18333	20.3427	-8.30267	417	42	24	18.2502	121	76	121	100
Ambrosia trifida	46.0804	51.4905	Russian Federation	5	Invasive	6.11154	8.32975	21.072	1183.76	26.563	-12.967	39.53	20.3427	-2.18333	20.3427	-8.30267	417	42	24	18.2502	121	76	121	100
Ambrosia trifida	-80.464	42.6229	Canada	9	Invasive	8.40204	9.12125	26.1481	953.463	26.37	-8.513	34.883	10.3953	-2.8125	19.8957	-3.4795	981	94	56	14.0469	268	201	255	215
Ambrosia trifida	46.0816	51.485	Russian Federation	13	Invasive	6.11154	8.32975	21.072	1183.76	26.563	-12.967	39.53	20.3427	-2.18333	20.3427	-8.30267	417	42	24	18.2502	121	76	121	100
Ambrosia trifida	-93.3596	44.8747	United States of America	27253	Native	7.31842	11.3282	25.1324	1211.04	28.848	-16.226	45.074	21.4378	-8.51217	21.4378	-8.51217	755	108	18	51.1097	316	67	316	67
Ambrosia trifida	-97.106	32.7653	United States of America	195	Native	18.8289	12.1511	35.2154	813.026	35.634	1.129	34.505	22.9623	8.574	28.6707	8.574	863	123	46	31.4177	294	152	192	152
Ambrosia trifida	-88.0661	41.7363	United States of America	4	Native	9.82613	11.1924	28.0308	1044.49	29.644	-10.285	39.929	22.2935	-3.6615	22.2935	-3.6615	946	104	37	29.4482	304	140	304	140
Ambrosia trifida	-82.4712	35.6697	United States of America	8	Native	11.0936	12.2776	39.4169	712.969	26.376	-4.772	31.148	10.6113	7.22783	19.6845	2.08967	1377	138	95	10.6648	375	306	366	324
Ambrosia trifida	46.0658	51.4949	Russian Federation	6	Invasive	6.11154	8.32975	21.072	1183.76	26.563	-12.967	39.53	20.3427	-2.18333	20.3427	-8.30267	417	42	24	18.2502	121	76	121	100
Ambrosia trifida	46.0749	51.4975	Russian Federation	8	Invasive	6.11154	8.32975	21.072	1183.76	26.563	-12.967	39.53	20.3427	-2.18333	20.3427	-8.30267	417	42	24	18.2502	121	76	121	100
Ambrosia trifida	46.0771	51.4991	Russian Federation	15	Invasive	6.11154	8.32975	21.072	1183.76	26.563	-12.967	39.53	20.3427	-2.18333	20.3427	-8.30267	417	42	24	18.2502	121	76	121	100
Ambrosia trifida	-96.873	33.1162	United States of America	NA	Native	18.1682	12.3355	35.2644	831.32	35.205	0.225	34.98	22.3032	7.6655	28.2017	7.6655	968	141	49	33.1593	335	167	215	167
Ambrosia trifida	-93.8635	41.6926	United States of America	2845	Native	9.41325	12.0863	28.6766	1116.18	29.671	-12.476	42.147	20.5187	-5.1595	22.4545	-5.1595	851	124	21	49.2988	330	75	326	75
Ambrosia trifida	-73.744	40.7388	United States of America	3	Native	12.0432	9.03433	27.1497	894.686	28.967	-4.309	33.276	10.6337	0.933667	23.023	0.933667	1097	113	74	12.0268	295	255	282	255
Ambrosia trifida	-80.4641	43.2879	Canada	4	Invasive	7.03342	9.64	26.1878	1001.72	26.001	-10.81	36.811	18.2845	-4.87867	19.0002	-5.53567	930	101	53	18.0359	276	175	267	187
Ambrosia trifida	-84.8878	45.3601	United States of America	199	Native	6.44412	10.7808	28.3294	1000.14	25.986	-12.069	38.055	14.0038	-5.3475	18.4343	-6.07133	813	103	34	25.7457	266	137	226	150
Ambrosia trifida	-87.9508	41.7086	United States of America	NA	Native	9.68517	10.7987	27.5237	1030.19	29.102	-10.132	39.234	21.9785	-3.62683	21.9785	-3.62683	941	103	38	28.8313	301	142	301	142
Ambrosia trifida	-104.904	39.6657	United States of America	134	Native	9.92212	16.0814	40.3974	855.38	30.991	-8.817	39.808	18.3285	-0.0465001	20.9562	-0.0465001	415	64	12	46.68	164	41	145	41
Ambrosia trifida	-80.4615	42.6221	Canada	NA	Invasive	8.40204	9.12125	26.1481	953.463	26.37	-8.513	34.883	10.3953	-2.8125	19.8957	-3.4795	981	94	56	14.0469	268	201	255	215
Ambrosia trifida	-97.0859	32.7823	United States of America	4	Native	18.8289	12.1511	35.2154	813.026	35.634	1.129	34.505	22.9623	8.574	28.6707	8.574	863	123	46	31.4177	294	152	192	152
Ambrosia trifida	-93.2066	44.9252	United States of America	35	Native	7.67175	11.368	25.1895	1213.23	29.33	-15.8	45.13	21.8588	-8.15183	21.8588	-8.15183	752	111	19	51.2224	317	68	317	68
Ambrosia trifida	-88.9676	38.597	United States of America	5	Native	12.492	11.6524	30.5109	976.263	31.343	-6.848	38.191	22.0452	-0.162833	24.0907	-0.162833	1039	109	51	20.7153	311	202	279	202
Ambrosia trifida	61.4554	55.1726	Russian Federation	10	Invasive	3.31146	9.13825	22.2218	1206.06	24.34	-16.783	41.123	17.8702	-9.65683	17.8702	-11.6147	441	86	16	55.5789	200	50	200	58
Ambrosia trifida	45.167	54.1949	Russian Federation	4	Invasive	4.42179	8.49525	21.2016	1148.52	24.438	-15.631	40.069	17.914	-8.89017	17.914	-9.91983	515	70	24	31.3486	182	82	182	94
Ambrosia trifida	-97.1387	32.7582	United States of America	4	Native	18.8289	12.1511	35.2154	813.026	35.634	1.129	34.505	22.9623	8.574	28.6707	8.574	863	123	46	31.4177	294	152	192	152
Ambrosia trifida	-89.3701	43.08	United States of America	43	Native	7.87396	11.6488	27.7265	1091.95	28.428	-13.585	42.013	20.7253	-6.28233	20.7253	-6.28233	825	103	29	38.5046	300	102	300	102
Ambrosia trifida	-97.6501	30.5155	United States of America	NA	Native	19.4842	12.7843	39.2905	726.683	35.135	2.597	32.538	23.1993	11.953	28.0818	10.189	847	116	47	32.2349	281	163	190	163
Ambrosia trifida	-88.1235	42.6254	United States of America	795	Native	8.08725	10.717	27.1991	1038.91	27.366	-12.036	39.402	20.3762	-5.34933	20.3762	-5.34933	880	102	32	33.0292	301	123	301	123
Ambrosia trifida	-89.4491	43.1877	United States of America	187	Native	7.42812	11.8752	28.2019	1102.46	27.98	-14.128	42.108	20.3827	-6.90633	20.3827	-6.90633	834	105	29	39.7554	305	99	305	99
Ambrosia trifida	-95.8391	29.6656	United States of America	68	Native	20.171	12.0396	40.0598	667.272	34.483	4.429	30.054	21.3535	16.0007	27.9115	11.555	1081	126	60	22.3264	317	200	287	230
Ambrosia trifida	-88.1243	42.974	United States of America	245	Native	7.93913	10.4571	26.3582	1049.12	27.515	-12.158	39.673	20.4172	-5.5635	20.4172	-5.5635	842	99	30	33.9931	291	116	291	116
Ambrosia trifida	-94.5843	39.1234	United States of America	52	Native	13.0489	11.8574	29.574	1025.54	32.652	-7.442	40.094	23.1045	-0.135167	25.3372	-0.135167	1002	133	30	42.9503	366	105	327	105
Ambrosia trifida	-98.2988	33.6482	United States of America	7	Native	17.5076	13.9821	37.4213	851.38	35.785	-1.579	37.364	21.771	6.798	27.8447	6.798	777	114	31	39.7777	270	114	194	114
Ambrosia trifida	-93.2484	44.8485	United States of America	3	Native	7.55263	11.2476	25.0626	1208.08	29.044	-15.834	44.878	21.662	-8.20983	21.662	-8.20983	744	108	19	50.0532	311	68	311	68
Ambrosia trifida	-89.6578	35.4497	United States of America	5	Native	15.578	11.6099	33.6695	857.346	32.582	-1.9	34.482	15.5978	21.4758	25.8505	4.59533	1324	137	75	19.6911	400	248	278	347
Ambrosia trifida	-97.7694	30.312	United States of America	4	Native	19.638	11.6631	37.7092	705.367	34.585	3.656	30.929	23.2357	12.2897	27.9693	10.6003	830	120	47	33.3727	284	152	200	153
Ambrosia trifida	-93.1987	44.4294	United States of America	9	Native	6.88054	11.3581	25.602	1197.64	28.04	-16.324	44.364	20.8125	-8.80867	20.8125	-8.80867	785	106	20	49.2152	310	70	310	70
Ambrosia trifida	-90.0477	30.3654	United States of America	11	Native	19.5519	11.915	41.6565	640.218	33.038	4.435	28.603	27.0953	20.2048	27.0953	11.4472	1583	165	81	15.4135	441	326	441	409
Ambrosia trifida	-94.6428	31.6276	United States of America	4	Native	18.5827	12.7442	39.5708	732.853	34.279	2.073	32.206	22.3748	26.9015	27.3497	9.33133	1169	124	65	15.9394	326	243	245	304
Ambrosia trifida	-96.3508	30.5979	United States of America	4	Native	19.9812	12.129	38.5231	712.96	35.274	3.789	31.485	23.5948	28.3988	28.3988	10.8538	1012	125	54	25.8747	307	202	202	225
Ambrosia trifida	-78.9555	35.8081	United States of America	9	Native	15.2546	13.1131	38.8501	785.356	32.104	-1.649	33.753	24.249	10.7375	24.8205	5.397	1150	111	77	12.5079	323	248	318	275
Ambrosia trifida	-96.6696	33.0565	United States of America	4	Native	18.5799	12.2029	35.2808	821.023	35.363	0.775	34.588	22.7955	8.17483	28.4807	8.17483	990	142	50	32.1047	340	176	217	176
Ambrosia trifida	-96.6696	33.0565	United States of America	4	Native	18.5799	12.2029	35.2808	821.023	35.363	0.775	34.588	22.7955	8.17483	28.4807	8.17483	990	142	50	32.1047	340	176	217	176
Ambrosia trifida	-72.7622	41.3055	United States of America	4	Native	10.6291	10.4622	29.9997	893.725	28.5663	-6.30814	34.8744	9.17694	17.3147	21.62	-0.462403	1179	106	89	5.82968	312	284	287	288
Ambrosia trifida	-79.3979	40.2866	United States of America	175	Native	10.1775	12.4806	34.5991	896.639	28.601	-7.471	36.072	18.902	-1.12867	20.9772	-1.12867	1070	112	67	16.3123	322	215	317	215
Ambrosia trifida	-96.7906	33.0697	United States of America	75	Native	18.5585	12.0956	35.0262	821.237	35.315	0.782	34.533	22.7647	8.1535	28.46	8.1535	976	140	49	32.3067	336	171	216	171
Ambrosia trifida	-95.2281	38.9144	United States of America	4	Native	12.7343	11.9132	29.9695	1008.71	32.162	-7.589	39.751	22.4972	-0.2475	24.835	-0.2475	992	139	30	43.7532	367	104	328	104
Ambrosia trifida	-98.4727	29.4615	United States of America	50	Native	20.5327	12.1294	39.9599	676.091	34.784	4.43	30.354	24.1403	13.5307	28.4328	11.7982	796	112	43	34.9926	275	132	211	134
Ambrosia trifida	-97.0559	32.6708	United States of America	29066	Native	18.8915	12.1133	35.1284	815.387	35.661	1.178	34.483	23.0628	9.653	28.7462	8.59467	882	125	46	31.5443	300	156	193	157
Ambrosia trifida	-93.1231	44.7442	United States of America	4	Native	7.07354	11.4784	25.5952	1206.68	28.587	-16.259	44.846	21.1535	-8.67283	21.1535	-8.67283	771	107	18	50.0767	314	66	314	66
Ambrosia trifida	-97.1543	33.1332	United States of America	4	Native	18.074	12.5363	35.7558	825.048	35.204	0.143	35.061	22.1458	7.71067	28.096	7.71067	929	134	48	32.8086	319	158	209	158
Ambrosia trifida	-79.4981	43.6516	Canada	117	Invasive	8.47996	8.37492	24.0638	960.404	26.393	-8.41	34.803	19.6057	-2.811	20.1267	-3.33283	803	79	47	15.1782	230	155	221	166
Ambrosia trifida	-105.272	39.9892	United States of America	141	Native	7.79275	15.701	42.5167	778.996	27.921	-9.008	36.929	10.9352	-1.06	17.9153	-1.06	465	66	17	40.2248	171	56	149	56
Ambrosia trifida	-97.7694	30.3121	United States of America	32	Native	19.638	11.6631	37.7092	705.367	34.585	3.656	30.929	23.2357	12.2897	27.9693	10.6003	830	120	47	33.3727	284	152	200	153
Ambrosia trifida	-97.0063	30.406	United States of America	5	Native	19.6576	12.3562	38.8953	712.903	35.009	3.241	31.768	23.1908	12.1423	28.0702	10.5287	900	121	43	32.6088	291	180	188	183
Ambrosia trifida	42.5642	51.362	Russian Federation	4	Invasive	6.31408	9.60533	24.8502	1121.93	26.601	-12.052	38.653	19.6848	-0.943667	19.6848	-7.513	519	59	28	22.5191	158	91	158	126
Ambrosia trifida	-80.6922	43.2062	Canada	NA	Invasive	7.19283	9.50017	26.146	994.392	25.926	-10.409	36.335	18.2865	-4.5845	19.0743	-5.29433	970	96	57	14.4948	273	192	265	205
Ambrosia trifida	-91.7861	41.5548	United States of America	NA	Native	9.82521	11.4584	27.6707	1098.18	29.926	-11.484	41.41	22.7418	-4.53067	22.7418	-4.53067	908	113	25	43.8651	334	93	334	93
Ambrosia trifida	-96.7072	32.7071	United States of America	4	Native	18.6267	11.8748	35.1857	801.091	35.074	1.325	33.749	22.6472	9.59633	28.3145	8.52733	934	128	50	29.9393	311	177	195	178
Ambrosia trifida	-81.1797	42.986	Canada	4	Invasive	8.14333	9.53733	25.9745	998.118	27.071	-9.647	36.718	10.0403	-3.57217	20.0695	-4.4205	1005	97	62	11.7146	277	210	260	226
Ambrosia trifida	-93.2515	44.9148	United States of America	43	Native	7.51542	11.2988	25.0562	1213.5	29.081	-16.013	45.094	21.6708	-8.33167	21.6708	-8.33167	749	108	18	50.8991	315	67	315	67
Ambrosia trifida	-82.7751	35.1943	United States of America	6	Native	12.3226	12.8872	40.6897	714.549	27.903	-3.769	31.672	4.58533	13.0327	20.9818	3.35233	1792	176	130	7.63366	464	430	458	440
Ambrosia trifida	-86.6089	41.7486	United States of America	13079	Native	9.49283	10.1538	27.36	991.353	28.089	-9.023	37.112	21.3668	-1.706	21.3668	-3.2385	1003	106	46	21.2357	298	175	298	180
Ambrosia trifida	-81.3647	41.1502	United States of America	NA	Native	9.54212	10.7887	29.7958	938.332	27.856	-8.353	36.209	18.691	-2.39733	20.7888	-2.39733	983	100	56	17.1599	288	195	284	195
Ambrosia trifida	-89.3646	43.1669	United States of America	623	Native	7.52225	11.857	28.2532	1100.43	28.084	-13.883	41.967	20.4727	-6.78917	20.4727	-6.78917	832	105	29	39.3056	304	100	304	100
Ambrosia trifida	-95.6705	38.9924	United States of America	6	Native	12.6544	12.0162	29.8783	1024.57	32.383	-7.834	40.217	22.6195	-0.491667	24.9822	-0.491667	916	133	24	47.4455	351	85	321	85
Ambrosia trifida	-87.6731	41.4892	United States of America	41	Native	9.57	10.7303	27.3259	1035.07	28.912	-10.356	39.268	14.9902	-3.82517	21.8843	-3.82517	964	109	36	29.8109	313	142	303	142
Ambrosia trifida	-80.2832	42.7202	Canada	27599	Invasive	8.58687	8.60692	25.3936	928.847	26.029	-7.865	33.894	4.93733	-2.37783	19.785	-2.85333	959	94	56	13.9865	259	201	245	215
Ambrosia trifida	-79.2323	43.7534	Canada	1	Invasive	7.99038	8.71625	24.1133	995.661	26.47	-9.677	36.147	9.92783	-3.70333	20.019	-4.40033	864	92	49	20.0138	259	154	233	169
Ambrosia trifida	-96.9986	30.5459	United States of America	3	Native	19.5212	12.186	38.567	712.029	34.787	3.19	31.597	23.1145	12.1005	27.9443	10.4083	916	122	45	30.8149	295	188	189	191
Ambrosia trifida	-89.3729	43.1244	United States of America	4	Native	7.78292	11.5297	27.614	1089.84	28.253	-13.5	41.753	20.6417	-6.32717	20.6417	-6.32717	825	104	29	38.6499	301	101	301	101
Ambrosia trifida	-103.229	44.0833	United States of America	128	Native	8.38396	14.8504	35.6424	982.568	30.167	-11.498	41.665	17.9143	-3.34717	20.7942	-3.34717	456	81	9	65.6913	218	30	184	30
Ambrosia trifida	-96.736	32.8364	United States of America	2840	Native	18.7535	11.8179	34.732	811.841	35.266	1.24	34.026	22.9152	9.54467	28.5427	8.4705	962	134	50	30.6946	326	176	208	176
Ambrosia trifida	-74.0953	41.7552	United States of America	6	Native	9.37471	11.4616	30.6591	948.209	28.205	-9.179	37.384	18.7377	-2.66033	20.8405	-2.66033	1138	116	70	12.5046	325	240	306	240
Ambrosia trifida	-85.6114	36.0606	United States of America	4	Native	13.9156	13.124	38.297	811.389	31.065	-3.204	34.269	13.567	19.7317	23.7308	3.6255	1411	147	87	14.5728	397	292	336	365
Ambrosia trifida	-92.5737	38.9495	United States of America	4	Native	12.4103	11.8892	30.3088	990.914	31.611	-7.616	39.227	17.7675	-0.449333	24.2443	-0.449333	1011	129	36	32.1989	341	139	296	139
Ambrosia trifida	-81.5829	41.2043	United States of America	NA	Native	9.66592	10.6025	29.5919	932.351	27.787	-8.042	35.829	18.6928	-1.04033	20.8102	-2.22883	962	96	54	17.3826	281	189	279	189
Ambrosia trifida	-92.2943	38.9057	United States of America	85	Native	12.3673	11.8422	30.2662	986.198	31.527	-7.6	39.127	17.664	-0.399167	24.1672	-0.399167	1017	129	40	29.4357	340	150	292	150
Ambrosia trifida	-74.7319	40.1951	United States of America	3	Native	12.2084	11.7705	32.7495	900.497	30.674	-5.267	35.941	22.5217	0.979833	23.235	0.979833	1189	120	73	12.6849	339	260	335	260
Ambrosia trifida	-87.8339	42.3884	United States of America	35	Native	8.63083	10.0592	26.4513	1010.36	27.337	-10.692	38.029	20.057	-4.33	20.6763	-4.33	878	102	33	30.6431	291	133	290	133
Ambrosia trifida	-96.866	33.1127	United States of America	NA	Native	18.1682	12.3355	35.2644	831.32	35.205	0.225	34.98	22.3032	7.6655	28.2017	7.6655	968	141	49	33.1593	335	167	215	167
Ambrosia trifida	-93.3316	44.7007	United States of America	445	Native	7.01958	11.1718	24.9946	1203.31	28.374	-16.323	44.697	21.037	-8.707	21.037	-8.707	774	106	19	49.5376	316	69	316	69
Ambrosia trifida	-96.8649	33.1128	United States of America	27	Native	18.1682	12.3355	35.2644	831.32	35.205	0.225	34.98	22.3032	7.6655	28.2017	7.6655	968	141	49	33.1593	335	167	215	167
Ambrosia trifida	-96.6977	32.9567	United States of America	4	Native	18.6842	12.0131	34.936	818.615	35.357	0.971	34.386	22.9052	8.31833	28.5618	8.31833	974	138	50	31.638	334	175	212	175
Ambrosia trifida	55.9974	54.7654	Russian Federation	20	Invasive	3.43237	10.3091	23.6485	1242.19	25.465	-18.128	43.593	18.1242	-4.1035	18.1242	-12.1702	555	61	23	27.2549	178	88	178	123
Ambrosia trifida	-87.7858	42.1506	United States of America	15	Native	9.34696	9.99725	26.5158	1004.16	28.055	-9.648	37.703	21.3592	-3.49617	21.3592	-3.49617	902	104	37	28.13	290	141	290	141
Ambrosia trifida	-91.255	43.9753	United States of America	5	Native	7.76862	11.3713	26.0307	1159	28.747	-14.937	43.684	21.3512	-7.3765	21.3512	-7.3765	799	105	21	48.4643	307	76	307	76
Ambrosia trifida	-86.493	34.5387	United States of America	35	Native	15.3892	12.9923	38.8524	785.349	31.985	-1.455	33.44	7.08983	20.9877	24.8637	5.45867	1424	164	83	19.0969	421	277	304	396
Ambrosia trifida	-83.0591	39.9027	United States of America	31	Native	11.2405	11.6027	31.5515	944.368	29.725	-7.049	36.774	20.4735	-0.827167	22.5432	-0.827167	961	105	54	21.6855	307	183	296	183
Ambrosia trifida	43.2526	52.5388	Russian Federation	371	Invasive	4.71938	9.12758	23.2024	1143.04	24.953	-14.386	39.339	18.2888	-2.71767	18.2888	-9.23517	531	65	29	24.3208	171	92	171	115
Ambrosia trifida	-79.8811	43.2828	Canada	4	Invasive	8.50975	8.96133	25.0142	975.289	27.11	-8.715	35.825	19.7253	-2.96083	20.3673	-3.53983	892	91	57	14.4566	257	180	241	189
Ambrosia trifida	-84.2924	35.2513	United States of America	4	Native	13.4655	13.4069	40.7641	753.197	29.91	-2.979	32.889	5.37233	18.9283	22.558	3.945	1489	159	89	14.4768	428	310	367	401
Ambrosia trifida	-85.5007	32.6083	United States of America	47	Native	17.1516	12.9495	41.453	712.47	32.371	1.132	31.239	9.618	22.369	25.6878	8.1235	1443	172	75	22.7994	446	269	349	411
Ambrosia trifida	-98.4212	29.5006	United States of America	8	Native	20.3357	12.2002	39.762	683.725	34.74	4.057	30.683	23.9713	13.247	28.3542	11.525	818	115	43	35.3543	284	136	216	137
Ambrosia trifida	-96.6764	33.0555	United States of America	NA	Native	18.5799	12.2029	35.2808	821.023	35.363	0.775	34.588	22.7955	8.17483	28.4807	8.17483	990	142	50	32.1047	340	176	217	176
Ambrosia trifida	-84.291	35.2537	United States of America	5	Native	13.4655	13.4069	40.7641	753.197	29.91	-2.979	32.889	5.37233	18.9283	22.558	3.945	1489	159	89	14.4768	428	310	367	401
Ambrosia trifida	-80.4492	42.5933	Canada	4	Invasive	8.40204	9.12125	26.1481	953.463	26.37	-8.513	34.883	10.3953	-2.8125	19.8957	-3.4795	981	94	56	14.0469	268	201	255	215
Ambrosia trifida	-96.6538	32.962	United States of America	8	Native	18.5773	12.2173	35.3705	818.268	35.299	0.758	34.541	22.7565	8.21233	28.4443	8.21233	982	140	50	31.7319	336	179	209	179
[truncated: 28,004 more rows]

## Sheet: Seed Vigor Calibration
		repeated 1	repeated 2	repeated 3	repeated 4	repeated 5	repeated 6	germination rate 1	germination rate 2	germination rate 3	germination rate 4	germination rate 5	germination rate 6	average germination rate	standard error
	2010a	18	9	15	18	17	19	0.72	0.36	0.6	0.72	0.68	0.76	0.64	0.0602218
	2013a	21	15	20	19	18	14	0.84	0.6	0.8	0.76	0.72	0.56	0.713333	0.0455095
	2016a	22	21	15	21	19	20	0.88	0.84	0.6	0.84	0.76	0.8	0.786667	0.0408792
	2019a	22	23	23	24	24	22	0.88	0.92	0.92	0.96	0.96	0.88	0.92	0.0146059
	2022a	21	25	24	25	24	25	0.84	1	0.96	1	0.96	1	0.96	0.0252982
		Number of seeds required to achieve the germination rate comparable to control ceeds at various storage durations
		Year	5	10	20	50	100
		2010a	7.5	15	30	75	150
		2013a	6.72897	13.4579	26.9159	67.2897	134.579
		2016a	6.10169	12.2034	24.4068	61.0169	122.034
		2019a	5.21739	10.4348	20.8696	52.1739	104.348
		2022a	5	10	20	50	100

## Sheet: Terrain and Propagule Pressure
Plants	seedling	slope	density	year	hill	block
0	0.2	lower	5pm	1a	h1	b1
0	0.2	lower	5pm	1a	h1	b2
0	0.2	lower	5pm	1a	h1	b3
0	0.2	lower	5pm	1a	h2	b1
0	0.2	lower	5pm	1a	h2	b2
0	0.2	lower	5pm	1a	h2	b3
0	0	lower	5pm	1a	h3	b1
0	0	lower	5pm	1a	h3	b2
0	0	lower	5pm	1a	h3	b3
0	0	lower	5pm	4a	h1	b1
0	0	lower	5pm	4a	h1	b2
0	0.2	lower	5pm	4a	h1	b3
0	0	lower	5pm	4a	h2	b1
0	0.4	lower	5pm	4a	h2	b2
0	0	lower	5pm	4a	h2	b3
0	0.2	lower	5pm	4a	h3	b1
0	0	lower	5pm	4a	h3	b2
0	0	lower	5pm	4a	h3	b3
0	0	lower	5pm	7a	h1	b1
0	0	lower	5pm	7a	h1	b2
0	0	lower	5pm	7a	h1	b3
0	0	lower	5pm	7a	h2	b1
0	0	lower	5pm	7a	h2	b2
0	0	lower	5pm	7a	h2	b3
0	0	lower	5pm	7a	h3	b1
0	0.2	lower	5pm	7a	h3	b2
0	0.2	lower	5pm	7a	h3	b3
0	0.2	lower	5pm	10a	h1	b1
0	0.2	lower	5pm	10a	h1	b2
0	0	lower	5pm	10a	h1	b3
0	0	lower	5pm	10a	h2	b1
0	0	lower	5pm	10a	h2	b2
0	0	lower	5pm	10a	h2	b3
0	0	lower	5pm	10a	h3	b1
0	0	lower	5pm	10a	h3	b2
0	0.2	lower	5pm	10a	h3	b3
0	0.2	lower	5pm	13a	h1	b1
0	0	lower	5pm	13a	h1	b2
0	0	lower	5pm	13a	h1	b3
0	0.2	lower	5pm	13a	h2	b1
0	0	lower	5pm	13a	h2	b2
0	0	lower	5pm	13a	h2	b3
0	0	lower	5pm	13a	h3	b1
0	0	lower	5pm	13a	h3	b2
0	0	lower	5pm	13a	h3	b3
0	0.1	lower	10pm	1a	h1	b1
0.1	0.2	lower	10pm	1a	h1	b2
0	0.1	lower	10pm	1a	h1	b3
0	0.1	lower	10pm	1a	h2	b1
0	0.1	lower	10pm	1a	h2	b2
0.1	0.2	lower	10pm	1a	h2	b3
0	0.1	lower	10pm	1a	h3	b1
0	0.2	lower	10pm	1a	h3	b2
0	0.1	lower	10pm	1a	h3	b3
0	0.1	lower	10pm	4a	h1	b1
0.1	0	lower	10pm	4a	h1	b2
0	0.2	lower	10pm	4a	h1	b3
0	0.1	lower	10pm	4a	h2	b1
0.1	0.2	lower	10pm	4a	h2	b2
0	0.1	lower	10pm	4a	h2	b3
0	0.1	lower	10pm	4a	h3	b1
0	0	lower	10pm	4a	h3	b2
0	0.3	lower	10pm	4a	h3	b3
0	0.1	lower	10pm	7a	h1	b1
0	0.2	lower	10pm	7a	h1	b2
0	0.1	lower	10pm	7a	h1	b3
0	0.1	lower	10pm	7a	h2	b1
0.1	0	lower	10pm	7a	h2	b2
0	0.1	lower	10pm	7a	h2	b3
0	0.1	lower	10pm	7a	h3	b1
0	0.2	lower	10pm	7a	h3	b2
0	0.2	lower	10pm	7a	h3	b3
0	0.1	lower	10pm	10a	h1	b1
0	0.2	lower	10pm	10a	h1	b2
0.1	0.2	lower	10pm	10a	h1	b3
0	0.1	lower	10pm	10a	h2	b1
0	0.2	lower	10pm	10a	h2	b2
0	0.2	lower	10pm	10a	h2	b3
0	0.1	lower	10pm	10a	h3	b1
0	0.1	lower	10pm	10a	h3	b2
0	0.1	lower	10pm	10a	h3	b3
0	0.1	lower	10pm	13a	h1	b1
0	0.2	lower	10pm	13a	h1	b2
0	0.2	lower	10pm	13a	h1	b3
0	0.1	lower	10pm	13a	h2	b1
0	0.1	lower	10pm	13a	h2	b2
0	0.1	lower	10pm	13a	h2	b3
0	0.1	lower	10pm	13a	h3	b1
0	0.3	lower	10pm	13a	h3	b2
0	0.2	lower	10pm	13a	h3	b3
0.05	0.2	lower	20pm	1a	h1	b1
0	0.1	lower	20pm	1a	h1	b2
0.05	0.2	lower	20pm	1a	h1	b3
0	0.1	lower	20pm	1a	h2	b1
0.1	0.2	lower	20pm	1a	h2	b2
0.1	0.2	lower	20pm	1a	h2	b3
0	0.1	lower	20pm	1a	h3	b1
0.05	0.15	lower	20pm	1a	h3	b2
0	0	lower	20pm	1a	h3	b3
0	0.15	lower	20pm	4a	h1	b1
0	0.1	lower	20pm	4a	h1	b2
0.05	0.15	lower	20pm	4a	h1	b3
0.1	0.2	lower	20pm	4a	h2	b1
0	0.1	lower	20pm	4a	h2	b2
0	0.1	lower	20pm	4a	h2	b3
0.05	0.15	lower	20pm	4a	h3	b1
0.05	0.15	lower	20pm	4a	h3	b2
0.15	0.3	lower	20pm	4a	h3	b3
0.05	0.15	lower	20pm	7a	h1	b1
0.05	0.15	lower	20pm	7a	h1	b2
0.05	0.15	lower	20pm	7a	h1	b3
0.1	0.2	lower	20pm	7a	h2	b1
0	0.1	lower	20pm	7a	h2	b2
0.05	0.2	lower	20pm	7a	h2	b3
0	0	lower	20pm	7a	h3	b1
0	0.1	lower	20pm	7a	h3	b2
0	0.1	lower	20pm	7a	h3	b3
0.05	0.15	lower	20pm	10a	h1	b1
0	0.1	lower	20pm	10a	h1	b2
0	0.2	lower	20pm	10a	h1	b3
0.05	0.2	lower	20pm	10a	h2	b1
0.05	0.2	lower	20pm	10a	h2	b2
0.05	0.15	lower	20pm	10a	h2	b3
0	0.1	lower	20pm	10a	h3	b1
0	0.1	lower	20pm	10a	h3	b2
0	0.15	lower	20pm	10a	h3	b3
0	0.1	lower	20pm	13a	h1	b1
0	0.15	lower	20pm	13a	h1	b2
0.05	0.2	lower	20pm	13a	h1	b3
0	0.15	lower	20pm	13a	h2	b1
0	0.15	lower	20pm	13a	h2	b2
0.1	0.25	lower	20pm	13a	h2	b3
0.05	0.25	lower	20pm	13a	h3	b1
0	0.2	lower	20pm	13a	h3	b2
0	0.2	lower	20pm	13a	h3	b3
0.06	0.22	lower	50pm	1a	h1	b1
0.08	0.2	lower	50pm	1a	h1	b2
0.04	0.16	lower	50pm	1a	h1	b3
0.08	0.28	lower	50pm	1a	h2	b1
0.04	0.24	lower	50pm	1a	h2	b2
0.06	0.18	lower	50pm	1a	h2	b3
0.1	0.24	lower	50pm	1a	h3	b1
0.08	0.18	lower	50pm	1a	h3	b2
0.04	0.16	lower	50pm	1a	h3	b3
0.06	0.24	lower	50pm	4a	h1	b1
0.1	0.3	lower	50pm	4a	h1	b2
0.06	0.24	lower	50pm	4a	h1	b3
0.08	0.28	lower	50pm	4a	h2	b1
0.04	0.16	lower	50pm	4a	h2	b2
0.06	0.18	lower	50pm	4a	h2	b3
0.04	0.14	lower	50pm	4a	h3	b1
0.08	0.24	lower	50pm	4a	h3	b2
0.1	0.26	lower	50pm	4a	h3	b3
0.06	0.26	lower	50pm	7a	h1	b1
0.02	0.16	lower	50pm	7a	h1	b2
0.08	0.2	lower	50pm	7a	h1	b3
0.06	0.2	lower	50pm	7a	h2	b1
0.06	0.22	lower	50pm	7a	h2	b2
0.08	0.24	lower	50pm	7a	h2	b3
0.06	0.28	lower	50pm	7a	h3	b1
0.06	0.3	lower	50pm	7a	h3	b2
0.04	0.16	lower	50pm	7a	h3	b3
0.02	0.16	lower	50pm	10a	h1	b1
0.06	0.26	lower	50pm	10a	h1	b2
0.06	0.24	lower	50pm	10a	h1	b3
0.06	0.24	lower	50pm	10a	h2	b1
0.1	0.26	lower	50pm	10a	h2	b2
0.06	0.22	lower	50pm	10a	h2	b3
0.04	0.2	lower	50pm	10a	h3	b1
0.04	0.24	lower	50pm	10a	h3	b2
0.04	0.24	lower	50pm	10a	h3	b3
0.04	0.24	lower	50pm	13a	h1	b1
0.04	0.28	lower	50pm	13a	h1	b2
0.04	0.2	lower	50pm	13a	h1	b3
0.04	0.2	lower	50pm	13a	h2	b1
0.02	0.16	lower	50pm	13a	h2	b2
0.12	0.34	lower	50pm	13a	h2	b3
0.04	0.24	lower	50pm	13a	h3	b1
0.02	0.22	lower	50pm	13a	h3	b2
0.04	0.2	lower	50pm	13a	h3	b3
0.11	0.32	lower	100pm	1a	h1	b1
0.09	0.27	lower	100pm	1a	h1	b2
0.07	0.22	lower	100pm	1a	h1	b3
0.12	0.36	lower	100pm	1a	h2	b1
0.09	0.3	lower	100pm	1a	h2	b2
0.06	0.28	lower	100pm	1a	h2	b3
0.14	0.38	lower	100pm	1a	h3	b1
0.08	0.25	lower	100pm	1a	h3	b2
0.04	0.18	lower	100pm	1a	h3	b3
0.12	0.35	lower	100pm	4a	h1	b1
0.09	0.36	lower	100pm	4a	h1	b2
0.09	0.31	lower	100pm	4a	h1	b3
0.1	0.38	lower	100pm	4a	h2	b1
0.06	0.28	lower	100pm	4a	h2	b2
0.05	0.26	lower	100pm	4a	h2	b3
0.03	0.24	lower	100pm	4a	h3	b1
0.14	0.4	lower	100pm	4a	h3	b2
0.04	0.27	lower	100pm	4a	h3	b3
0.08	0.39	lower	100pm	7a	h1	b1
0.05	0.23	lower	100pm	7a	h1	b2
0.06	0.26	lower	100pm	7a	h1	b3
0.03	0.21	lower	100pm	7a	h2	b1
0.11	0.4	lower	100pm	7a	h2	b2
0.08	0.3	lower	100pm	7a	h2	b3
0.1	0.39	lower	100pm	7a	h3	b1
0.1	0.36	lower	100pm	7a	h3	b2
0.09	0.29	lower	100pm	7a	h3	b3
0.01	0.2	lower	100pm	10a	h1	b1
0.07	0.38	lower	100pm	10a	h1	b2
0.04	0.28	lower	100pm	10a	h1	b3
0.02	0.28	lower	100pm	10a	h2	b1
0.07	0.34	lower	100pm	10a	h2	b2
0.09	0.31	lower	100pm	10a	h2	b3
0.06	0.21	lower	100pm	10a	h3	b1
0.2	0.45	lower	100pm	10a	h3	b2
0.05	0.38	lower	100pm	10a	h3	b3
0.07	0.29	lower	100pm	13a	h1	b1
0.08	0.38	lower	100pm	13a	h1	b2
0.03	0.22	lower	100pm	13a	h1	b3
0.06	0.3	lower	100pm	13a	h2	b1
0.06	0.22	lower	100pm	13a	h2	b2
0.07	0.34	lower	100pm	13a	h2	b3
0.06	0.32	lower	100pm	13a	h3	b1
0.05	0.34	lower	100pm	13a	h3	b2
0.04	0.26	lower	100pm	13a	h3	b3
0	0	middle	5pm	1a	h1	b1
0	0	middle	5pm	1a	h1	b2
0	0.2	middle	5pm	1a	h1	b3
0	0	middle	5pm	1a	h2	b1
0	0	middle	5pm	1a	h2	b2
0	0	middle	5pm	1a	h2	b3
0	0	middle	5pm	1a	h3	b1
0	0	middle	5pm	1a	h3	b2
0	0	middle	5pm	1a	h3	b3
0	0	middle	5pm	4a	h1	b1
0	0	middle	5pm	4a	h1	b2
0	0	middle	5pm	4a	h1	b3
0	0	middle	5pm	4a	h2	b1
0	0	middle	5pm	4a	h2	b2
0	0	middle	5pm	4a	h2	b3
0	0.2	middle	5pm	4a	h3	b1
0	0	middle	5pm	4a	h3	b2
0	0	middle	5pm	4a	h3	b3
0	0	middle	5pm	7a	h1	b1
0	0	middle	5pm	7a	h1	b2
0	0	middle	5pm	7a	h1	b3
0	0	middle	5pm	7a	h2	b1
0	0	middle	5pm	7a	h2	b2
0	0	middle	5pm	7a	h2	b3
0	0	middle	5pm	7a	h3	b1
0	0	middle	5pm	7a	h3	b2
0	0	middle	5pm	7a	h3	b3
0	0.2	middle	5pm	10a	h1	b1
0	0	middle	5pm	10a	h1	b2
0	0	middle	5pm	10a	h1	b3
0	0	middle	5pm	10a	h2	b1
0	0	middle	5pm	10a	h2	b2
0	0	middle	5pm	10a	h2	b3
0	0	middle	5pm	10a	h3	b1
0	0	middle	5pm	10a	h3	b2
0	0.2	middle	5pm	10a	h3	b3
0	0.2	middle	5pm	13a	h1	b1
0	0	middle	5pm	13a	h1	b2
0	0	middle	5pm	13a	h1	b3
0	0	middle	5pm	13a	h2	b1
0	0	middle	5pm	13a	h2	b2
0	0	middle	5pm	13a	h2	b3
0	0	middle	5pm	13a	h3	b1
0	0	middle	5pm	13a	h3	b2
0	0	middle	5pm	13a	h3	b3
0	0.1	middle	10pm	1a	h1	b1
0	0	middle	10pm	1a	h1	b2
0	0.1	middle	10pm	1a	h1	b3
0.1	0.1	middle	10pm	1a	h2	b1
0	0	middle	10pm	1a	h2	b2
0	0	middle	10pm	1a	h2	b3
0	0.1	middle	10pm	1a	h3	b1
0	0	middle	10pm	1a	h3	b2
0	0.1	middle	10pm	1a	h3	b3
0	0.1	middle	10pm	4a	h1	b1
0	0	middle	10pm	4a	h1	b2
0	0	middle	10pm	4a	h1	b3
0	0.1	middle	10pm	4a	h2	b1
0	0	middle	10pm	4a	h2	b2
0	0	middle	10pm	4a	h2	b3
0	0.1	middle	10pm	4a	h3	b1
0	0	middle	10pm	4a	h3	b2
0.1	0.2	middle	10pm	4a	h3	b3
0	0.1	middle	10pm	7a	h1	b1
0	0	middle	10pm	7a	h1	b2
0	0	middle	10pm	7a	h1	b3
0	0.1	middle	10pm	7a	h2	b1
0	0	middle	10pm	7a	h2	b2
0	0.1	middle	10pm	7a	h2	b3
0	0	middle	10pm	7a	h3	b1
0	0	middle	10pm	7a	h3	b2
0	0	middle	10pm	7a	h3	b3
0	0.1	middle	10pm	10a	h1	b1
0	0	middle	10pm	10a	h1	b2
0	0	middle	10pm	10a	h1	b3
0	0	middle	10pm	10a	h2	b1
0	0	middle	10pm	10a	h2	b2
0	0.2	middle	10pm	10a	h2	b3
0	0	middle	10pm	10a	h3	b1
0	0.1	middle	10pm	10a	h3	b2
0	0.1	middle	10pm	10a	h3	b3
0	0.1	middle	10pm	13a	h1	b1
0	0.2	middle	10pm	13a	h1	b2
0	0	middle	10pm	13a	h1	b3
0	0	middle	10pm	13a	h2	b1
0	0.1	middle	10pm	13a	h2	b2
0	0.1	middle	10pm	13a	h2	b3
0	0.1	middle	10pm	13a	h3	b1
0	0.3	middle	10pm	13a	h3	b2
0	0	middle	10pm	13a	h3	b3
0	0.1	middle	20pm	1a	h1	b1
0	0.05	middle	20pm	1a	h1	b2
0.05	0.1	middle	20pm	1a	h1	b3
0.05	0.1	middle	20pm	1a	h2	b1
0.1	0.2	middle	20pm	1a	h2	b2
0.05	0.15	middle	20pm	1a	h2	b3
0	0.1	middle	20pm	1a	h3	b1
0.05	0.1	middle	20pm	1a	h3	b2
0	0.1	middle	20pm	1a	h3	b3
0.1	0.2	middle	20pm	4a	h1	b1
0	0.1	middle	20pm	4a	h1	b2
0.05	0.15	middle	20pm	4a	h1	b3
0	0.1	middle	20pm	4a	h2	b1
0	0.1	middle	20pm	4a	h2	b2
0.1	0.15	middle	20pm	4a	h2	b3
0	0	middle	20pm	4a	h3	b1
0	0	middle	20pm	4a	h3	b2
0.05	0.1	middle	20pm	4a	h3	b3
0	0	middle	20pm	7a	h1	b1
0.05	0.1	middle	20pm	7a	h1	b2
0.05	0.1	middle	20pm	7a	h1	b3
0	0.05	middle	20pm	7a	h2	b1
0.05	0.1	middle	20pm	7a	h2	b2
0	0	middle	20pm	7a	h2	b3
0.05	0.1	middle	20pm	7a	h3	b1
0	0.1	middle	20pm	7a	h3	b2
0	0.05	middle	20pm	7a	h3	b3
0	0.1	middle	20pm	10a	h1	b1
0.05	0.15	middle	20pm	10a	h1	b2
0	0.05	middle	20pm	10a	h1	b3
0.05	0.15	middle	20pm	10a	h2	b1
0	0.05	middle	20pm	10a	h2	b2
0	0	middle	20pm	10a	h2	b3
0.1	0.15	middle	20pm	10a	h3	b1
0	0.05	middle	20pm	10a	h3	b2
0	0.05	middle	20pm	10a	h3	b3
0	0.1	middle	20pm	13a	h1	b1
0	0.1	middle	20pm	13a	h1	b2
0.05	0.1	middle	20pm	13a	h1	b3
0	0.05	middle	20pm	13a	h2	b1
0	0.05	middle	20pm	13a	h2	b2
0	0.1	middle	20pm	13a	h2	b3
0	0.1	middle	20pm	13a	h3	b1
0	0	middle	20pm	13a	h3	b2
0	0.1	middle	20pm	13a	h3	b3
0.06	0.14	middle	50pm	1a	h1	b1
0.02	0.06	middle	50pm	1a	h1	b2
0.02	0.06	middle	50pm	1a	h1	b3
0.1	0.16	middle	50pm	1a	h2	b1
0.06	0.12	middle	50pm	1a	h2	b2
0.04	0.1	middle	50pm	1a	h2	b3
0.08	0.14	middle	50pm	1a	h3	b1
0.04	0.08	middle	50pm	1a	h3	b2
0.04	0.06	middle	50pm	1a	h3	b3
0.04	0.12	middle	50pm	4a	h1	b1
0.08	0.16	middle	50pm	4a	h1	b2
0.06	0.14	middle	50pm	4a	h1	b3
0.04	0.14	middle	50pm	4a	h2	b1
0.04	0.1	middle	50pm	4a	h2	b2
0.06	0.12	middle	50pm	4a	h2	b3
0.02	0.08	middle	50pm	4a	h3	b1
0.06	0.14	middle	50pm	4a	h3	b2
0.06	0.16	middle	50pm	4a	h3	b3
0.06	0.18	middle	50pm	7a	h1	b1
0.02	0.1	middle	50pm	7a	h1	b2
0.02	0.1	middle	50pm	7a	h1	b3
0.02	0.08	middle	50pm	7a	h2	b1
0.06	0.12	middle	50pm	7a	h2	b2
0.02	0.1	middle	50pm	7a	h2	b3
0.06	0.16	middle	50pm	7a	h3	b1
0.06	0.16	middle	50pm	7a	h3	b2
0.02	0.08	middle	50pm	7a	h3	b3
0.04	0.1	middle	50pm	10a	h1	b1
0.06	0.18	middle	50pm	10a	h1	b2
0.04	0.12	middle	50pm	10a	h1	b3
0.04	0.14	middle	50pm	10a	h2	b1
0.06	0.14	middle	50pm	10a	h2	b2
0	0.1	middle	50pm	10a	h2	b3
0	0.1	middle	50pm	10a	h3	b1
0	0.1	middle	50pm	10a	h3	b2
0.04	0.14	middle	50pm	10a	h3	b3
0.06	0.16	middle	50pm	13a	h1	b1
0.04	0.12	middle	50pm	13a	h1	b2
0	0.1	middle	50pm	13a	h1	b3
0	0.1	middle	50pm	13a	h2	b1
0	0.06	middle	50pm	13a	h2	b2
0	0.1	middle	50pm	13a	h2	b3
0.04	0.12	middle	50pm	13a	h3	b1
0.02	0.12	middle	50pm	13a	h3	b2
0	0.1	middle	50pm	13a	h3	b3
0.12	0.24	middle	100pm	1a	h1	b1
0.06	0.16	middle	100pm	1a	h1	b2
0.06	0.14	middle	100pm	1a	h1	b3
0.06	0.18	middle	100pm	1a	h2	b1
0.09	0.2	middle	100pm	1a	h2	b2
0.04	0.13	middle	100pm	1a	h2	b3
0.06	0.16	middle	100pm	1a	h3	b1
0.04	0.14	middle	100pm	1a	h3	b2
0.02	0.1	middle	100pm	1a	h3	b3
0.04	0.16	middle	100pm	4a	h1	b1
0.05	0.15	middle	100pm	4a	h1	b2
0.03	0.15	middle	100pm	4a	h1	b3
0.07	0.2	middle	100pm	4a	h2	b1
0.06	0.17	middle	100pm	4a	h2	b2
0.01	0.12	middle	100pm	4a	h2	b3
0.07	0.11	middle	100pm	4a	h3	b1
0.09	0.22	middle	100pm	4a	h3	b2
0.06	0.16	middle	100pm	4a	h3	b3
0.11	0.21	middle	100pm	7a	h1	b1
0.04	0.12	middle	100pm	7a	h1	b2
0.06	0.22	middle	100pm	7a	h1	b3
0.02	0.13	middle	100pm	7a	h2	b1
0.05	0.14	middle	100pm	7a	h2	b2
0	0.14	middle	100pm	7a	h2	b3
0.07	0.21	middle	100pm	7a	h3	b1
0.05	0.2	middle	100pm	7a	h3	b2
0.04	0.16	middle	100pm	7a	h3	b3
0.03	0.11	middle	100pm	10a	h1	b1
0.06	0.28	middle	100pm	10a	h1	b2
0.04	0.15	middle	100pm	10a	h1	b3
0.05	0.2	middle	100pm	10a	h2	b1
0.04	0.17	middle	100pm	10a	h2	b2
0.01	0.11	middle	100pm	10a	h2	b3
0.02	0.16	middle	100pm	10a	h3	b1
0.09	0.27	middle	100pm	10a	h3	b2
0.02	0.14	middle	100pm	10a	h3	b3
0.04	0.2	middle	100pm	13a	h1	b1
0.06	0.2	middle	100pm	13a	h1	b2
0	0.12	middle	100pm	13a	h1	b3
0.04	0.19	middle	100pm	13a	h2	b1
0	0.09	middle	100pm	13a	h2	b2
0.04	0.19	middle	100pm	13a	h2	b3
0.02	0.14	middle	100pm	13a	h3	b1
0.02	0.16	middle	100pm	13a	h3	b2
0.01	0.12	middle	100pm	13a	h3	b3
0	0	upper	5pm	1a	h1	b1
0	0	upper	5pm	1a	h1	b2
0	0	upper	5pm	1a	h1	b3
0	0	upper	5pm	1a	h2	b1
0	0	upper	5pm	1a	h2	b2
0	0.2	upper	5pm	1a	h2	b3
0	0	upper	5pm	1a	h3	b1
0	0	upper	5pm	1a	h3	b2
0	0	upper	5pm	1a	h3	b3
0	0	upper	5pm	4a	h1	b1
0	0	upper	5pm	4a	h1	b2
0	0	upper	5pm	4a	h1	b3
0	0	upper	5pm	4a	h2	b1
0	0	upper	5pm	4a	h2	b2
0	0	upper	5pm	4a	h2	b3
0	0	upper	5pm	4a	h3	b1
0	0	upper	5pm	4a	h3	b2
0	0	upper	5pm	4a	h3	b3
0	0	upper	5pm	7a	h1	b1
0	0	upper	5pm	7a	h1	b2
0	0	upper	5pm	7a	h1	b3
0	0	upper	5pm	7a	h2	b1
0	0	upper	5pm	7a	h2	b2
0	0	upper	5pm	7a	h2	b3
0	0	upper	5pm	7a	h3	b1
0	0	upper	5pm	7a	h3	b2
0	0.2	upper	5pm	7a	h3	b3
0	0	upper	5pm	10a	h1	b1
0	0	upper	5pm	10a	h1	b2
0	0	upper	5pm	10a	h1	b3
0	0.2	upper	5pm	10a	h2	b1
0	0	upper	5pm	10a	h2	b2
0	0	upper	5pm	10a	h2	b3
0	0	upper	5pm	10a	h3	b1
0	0	upper	5pm	10a	h3	b2
0	0	upper	5pm	10a	h3	b3
0	0	upper	5pm	13a	h1	b1
0	0	upper	5pm	13a	h1	b2
0	0	upper	5pm	13a	h1	b3
0	0	upper	5pm	13a	h2	b1
0	0	upper	5pm	13a	h2	b2
0	0	upper	5pm	13a	h2	b3
0	0	upper	5pm	13a	h3	b1
0	0	upper	5pm	13a	h3	b2
0	0	upper	5pm	13a	h3	b3
0	0.1	upper	10pm	1a	h1	b1
0	0	upper	10pm	1a	h1	b2
0	0.1	upper	10pm	1a	h1	b3
0	0	upper	10pm	1a	h2	b1
0	0	upper	10pm	1a	h2	b2
0	0	upper	10pm	1a	h2	b3
0	0	upper	10pm	1a	h3	b1
0	0	upper	10pm	1a	h3	b2
0	0	upper	10pm	1a	h3	b3
0	0	upper	10pm	4a	h1	b1
0	0	upper	10pm	4a	h1	b2
0	0	upper	10pm	4a	h1	b3
0	0.1	upper	10pm	4a	h2	b1
0	0	upper	10pm	4a	h2	b2
0	0	upper	10pm	4a	h2	b3
0	0.2	upper	10pm	4a	h3	b1
0	0	upper	10pm	4a	h3	b2
0	0	upper	10pm	4a	h3	b3
0	0	upper	10pm	7a	h1	b1
0	0	upper	10pm	7a	h1	b2
0	0	upper	10pm	7a	h1	b3
0	0	upper	10pm	7a	h2	b1
0	0	upper	10pm	7a	h2	b2
0	0	upper	10pm	7a	h2	b3
0	0	upper	10pm	7a	h3	b1
0	0	upper	10pm	7a	h3	b2
0	0	upper	10pm	7a	h3	b3
0	0.1	upper	10pm	10a	h1	b1
0	0	upper	10pm	10a	h1	b2
0	0	upper	10pm	10a	h1	b3
0	0	upper	10pm	10a	h2	b1
0	0	upper	10pm	10a	h2	b2
0	0	upper	10pm	10a	h2	b3
0	0	upper	10pm	10a	h3	b1
0	0	upper	10pm	10a	h3	b2
0	0.1	upper	10pm	10a	h3	b3
0	0.1	upper	10pm	13a	h1	b1
0	0	upper	10pm	13a	h1	b2
0	0	upper	10pm	13a	h1	b3
0	0	upper	10pm	13a	h2	b1
0	0.1	upper	10pm	13a	h2	b2
0	0.1	upper	10pm	13a	h2	b3
0	0.1	upper	10pm	13a	h3	b1
0	0	upper	10pm	13a	h3	b2
0	0	upper	10pm	13a	h3	b3
0.05	0.2	upper	20pm	1a	h1	b1
0	0.05	upper	20pm	1a	h1	b2
0	0.1	upper	20pm	1a	h1	b3
0	0.05	upper	20pm	1a	h2	b1
0.05	0.2	upper	20pm	1a	h2	b2
0.05	0.15	upper	20pm	1a	h2	b3
0	0.1	upper	20pm	1a	h3	b1
0	0	upper	20pm	1a	h3	b2
0	0.05	upper	20pm	1a	h3	b3
0	0.1	upper	20pm	4a	h1	b1
0.05	0.1	upper	20pm	4a	h1	b2
0.05	0.2	upper	20pm	4a	h1	b3
0.05	0.15	upper	20pm	4a	h2	b1
0	0.05	upper	20pm	4a	h2	b2
0	0.05	upper	20pm	4a	h2	b3
0	0.1	upper	20pm	4a	h3	b1
0.05	0.1	upper	20pm	4a	h3	b2
0	0.1	upper	20pm	4a	h3	b3
0	0.2	upper	20pm	7a	h1	b1
0	0.05	upper	20pm	7a	h1	b2
0	0	upper	20pm	7a	h1	b3
0	0.1	upper	20pm	7a	h2	b1
0	0.05	upper	20pm	7a	h2	b2
0.05	0.1	upper	20pm	7a	h2	b3
0	0.1	upper	20pm	7a	h3	b1
0.05	0.2	upper	20pm	7a	h3	b2
0	0.1	upper	20pm	7a	h3	b3
0	0.1	upper	20pm	10a	h1	b1
0	0.1	upper	20pm	10a	h1	b2
0.05	0.2	upper	20pm	10a	h1	b3
0	0.1	upper	20pm	10a	h2	b1
0	0.1	upper	20pm	10a	h2	b2
0.05	0.1	upper	20pm	10a	h2	b3
0	0.05	upper	20pm	10a	h3	b1
0	0.05	upper	20pm	10a	h3	b2
0	0.1	upper	20pm	10a	h3	b3
0	0	upper	20pm	13a	h1	b1
0	0.15	upper	20pm	13a	h1	b2
0	0.1	upper	20pm	13a	h1	b3
0	0.1	upper	20pm	13a	h2	b1
0	0.05	upper	20pm	13a	h2	b2
0	0.1	upper	20pm	13a	h2	b3
0	0.15	upper	20pm	13a	h3	b1
0	0.2	upper	20pm	13a	h3	b2
0	0.05	upper	20pm	13a	h3	b3
0.08	0.26	upper	50pm	1a	h1	b1
0.02	0.12	upper	50pm	1a	h1	b2
0.02	0.14	upper	50pm	1a	h1	b3
0.04	0.2	upper	50pm	1a	h2	b1
0.02	0.18	upper	50pm	1a	h2	b2
0.04	0.18	upper	50pm	1a	h2	b3
0.06	0.22	upper	50pm	1a	h3	b1
0.02	0.08	upper	50pm	1a	h3	b2
0.02	0.08	upper	50pm	1a	h3	b3
0.02	0.1	upper	50pm	4a	h1	b1
0.02	0.14	upper	50pm	4a	h1	b2
0.04	0.12	upper	50pm	4a	h1	b3
0.06	0.18	upper	50pm	4a	h2	b1
0.04	0.16	upper	50pm	4a	h2	b2
0.02	0.08	upper	50pm	4a	h2	b3
0	0.08	upper	50pm	4a	h3	b1
0.04	0.16	upper	50pm	4a	h3	b2
0.04	0.14	upper	50pm	4a	h3	b3
0.04	0.16	upper	50pm	7a	h1	b1
0	0.08	upper	50pm	7a	h1	b2
0	0.06	upper	50pm	7a	h1	b3
0.04	0.14	upper	50pm	7a	h2	b1
0	0.1	upper	50pm	7a	h2	b2
0.06	0.22	upper	50pm	7a	h2	b3
0.02	0.12	upper	50pm	7a	h3	b1
0.02	0.12	upper	50pm	7a	h3	b2
0.02	0.08	upper	50pm	7a	h3	b3
0.02	0.16	upper	50pm	10a	h1	b1
0.02	0.18	upper	50pm	10a	h1	b2
0	0.1	upper	50pm	10a	h1	b3
0.03	0.2	upper	50pm	10a	h2	b1
0.02	0.14	upper	50pm	10a	h2	b2
0	0.1	upper	50pm	10a	h2	b3
0	0.16	upper	50pm	10a	h3	b1
0	0.2	upper	50pm	10a	h3	b2
0	0.12	upper	50pm	10a	h3	b3
0	0.2	upper	50pm	13a	h1	b1
0	0.12	upper	50pm	13a	h1	b2
0	0.16	upper	50pm	13a	h1	b3
0	0.08	upper	50pm	13a	h2	b1
0	0.12	upper	50pm	13a	h2	b2
0	0.2	upper	50pm	13a	h2	b3
0	0.16	upper	50pm	13a	h3	b1
0	0.12	upper	50pm	13a	h3	b2
0	0.16	upper	50pm	13a	h3	b3
0.09	0.29	upper	100pm	1a	h1	b1
0.02	0.11	upper	100pm	1a	h1	b2
0.05	0.17	upper	100pm	1a	h1	b3
0.07	0.21	upper	100pm	1a	h2	b1
0.04	0.23	upper	100pm	1a	h2	b2
0.07	0.28	upper	100pm	1a	h2	b3
0.04	0.19	upper	100pm	1a	h3	b1
0.01	0.11	upper	100pm	1a	h3	b2
0.02	0.13	upper	100pm	1a	h3	b3
0.07	0.26	upper	100pm	4a	h1	b1
0.07	0.27	upper	100pm	4a	h1	b2
0.02	0.13	upper	100pm	4a	h1	b3
0.05	0.25	upper	100pm	4a	h2	b1
0.01	0.14	upper	100pm	4a	h2	b2
0.01	0.13	upper	100pm	4a	h2	b3
0.03	0.14	upper	100pm	4a	h3	b1
0.05	0.2	upper	100pm	4a	h3	b2
0.05	0.22	upper	100pm	4a	h3	b3
0.11	0.34	upper	100pm	7a	h1	b1
0.01	0.14	upper	100pm	7a	h1	b2
0	0.1	upper	100pm	7a	h1	b3
0.01	0.11	upper	100pm	7a	h2	b1
0.06	0.28	upper	100pm	7a	h2	b2
0	0.14	upper	100pm	7a	h2	b3
0.05	0.23	upper	100pm	7a	h3	b1
0.07	0.29	upper	100pm	7a	h3	b2
0	0.08	upper	100pm	7a	h3	b3
0.02	0.15	upper	100pm	10a	h1	b1
0.03	0.22	upper	100pm	10a	h1	b2
0.01	0.18	upper	100pm	10a	h1	b3
0.03	0.22	upper	100pm	10a	h2	b1
0.03	0.19	upper	100pm	10a	h2	b2
0.01	0.13	upper	100pm	10a	h2	b3
0.02	0.17	upper	100pm	10a	h3	b1
0.05	0.29	upper	100pm	10a	h3	b2
0.01	0.17	upper	100pm	10a	h3	b3
0	0.22	upper	100pm	13a	h1	b1
0	0.17	upper	100pm	13a	h1	b2
0	0.13	upper	100pm	13a	h1	b3
0	0.15	upper	100pm	13a	h2	b1
0	0.15	upper	100pm	13a	h2	b2
0	0.27	upper	100pm	13a	h2	b3
0	0.19	upper	100pm	13a	h3	b1
0	0.19	upper	100pm	13a	h3	b2
0	0.08	upper	100pm	13a	h3	b3

## Sheet: Soil properties
Soil properties	Lower hillside	Middle hillside	Upper hillside
Organic matter（g/kg）	26.11±1.01	26.45±1.65	25.83±2.16
Available N（mg/kg）	41.22±1.55	40.89±1.60	39.67±3.07
Available P（mg/kg）	3.16±0.28	3.22±0.30	3.06±0.38
Available K（mg/kg）	155.78±3.51	152.10±3.60	157.00±5.15
Total N（g/kg）	1.72±0.04	1.70±0.02	1.68±0.05
Total P（g/kg）	1.01±0.02	1.02±0.03	0.99±0.04
Total K（g/kg）	23.67±2.34	24.10±3.40	22.37±4.11
pH	7.88±0.27	7.85±0.31	7.92±0.26

## Sheet: soil moisture
Time	lower	SE	middle	SE	uper	SE
2023-11-02 12:07:00	1.5	0.21	0.9	0.1	0.5	0.05
2023-11-02 13:07:00	1.6	0.02	0.9	0.1	0.5	0.05
2023-11-02 14:07:00	1.5	0.15	0.9	0.13	0.5	0.08
2023-11-02 15:07:00	1.5	0.16	0.9	0.11	0.5	0.06
2023-11-02 16:07:00	1.5	0.09	0.9	0.14	0.5	0.01
2023-11-02 17:07:00	1.6	0.22	0.9	0.18	0.5	0.03
2023-11-02 18:07:00	1.6	0.11	0.9	0.08	0.5	0.07
2023-11-02 19:07:00	1.7	0.13	1	0.17	0.5	0.01
2023-11-02 20:07:00	1.5	0.05	0.9	0.03	0.5	0.07
2023-11-02 21:07:00	1.6	0.1	0.9	0.16	0.5	0.06
2023-11-02 22:07:00	1.5	0.27	0.9	0.09	0.5	0.02
2023-11-02 23:07:00	1.6	0.17	0.9	0.16	0.5	0.06
2023-11-03 00:07:00	1.7	0.2	1	0.1	0.5	0.03
2023-11-03 01:07:00	1.6	0.1	0.9	0.07	0.5	0.09
2023-11-03 02:07:00	1.6	0.24	0.9	0.04	0.5	0.05
2023-11-03 03:07:00	1.6	0.11	0.9	0.04	0.5	0.07
2023-11-03 04:07:00	1.6	0.14	1	0.12	0.7	0.06
2023-11-03 05:07:00	1.6	0.07	1	0.03	0.7	0.02
2023-11-03 06:07:00	1.7	0.15	1.1	0.13	0.7	0.1
2023-11-03 07:07:00	1.6	0.28	1	0.18	0.6	0.05
2023-11-03 08:07:00	1.6	0.29	1	0.15	0.6	0.07
2023-11-03 09:07:00	1.6	0.07	1	0.15	0.6	0.1
2023-11-03 10:07:00	1.6	0.09	1	0.18	0.6	0.07
2023-11-03 11:07:00	1.6	0.04	1	0.18	0.6	0.05
2023-11-03 12:07:00	1.6	0.24	1	0.18	0.6	0.05
2023-11-03 13:07:00	1.7	0.07	1	0.09	0.6	0.06
2023-11-03 14:07:00	1.6	0.18	1	0.18	0.6	0.11
2023-11-03 15:07:00	1.6	0.04	1	0.16	0.6	0.12
2023-11-03 16:07:00	1.6	0.25	1	0.18	0.6	0.05
2023-11-03 17:07:00	1.6	0.31	1	0.16	0.6	0.01
2023-11-03 18:07:00	1.6	0.3	1	0.08	0.6	0.08
2023-11-03 19:07:00	1.6	0.28	1	0.16	0.6	0.11
2023-11-03 20:07:00	1.6	0.22	1	0.02	0.6	0.03
2023-11-03 21:07:00	1.6	0.03	1	0.07	0.6	0.12
2023-11-03 22:07:00	1.6	0.21	1	0.2	0.6	0.06
2023-11-03 23:07:00	1.6	0.05	1	0.2	0.6	0.05
2023-11-04 00:07:00	1.6	0.12	1	0.16	0.6	0.1
2023-11-04 01:07:00	1.6	0.12	1	0.12	0.6	0.11
2023-11-04 02:07:00	1.5	0.11	1	0.18	0.6	0.1
2023-11-04 03:07:00	1.6	0.29	1	0.03	0.6	0.07
2023-11-04 04:07:00	1.6	0.03	0.9	0.1	0.5	0.01
2023-11-04 05:07:00	1.6	0.29	0.9	0.18	0.5	0.05
2023-11-04 06:07:00	1.4	0.19	0.9	0.04	0.5	0.02
2023-11-04 07:07:00	1.4	0.21	0.9	0.13	0.5	0.01
2023-11-04 08:07:00	1.5	0.22	0.9	0.09	0.5	0.04
2023-11-04 09:07:00	1.4	0.18	0.9	0.09	0.5	0.02
2023-11-04 10:07:00	1.4	0.18	0.9	0.03	0.5	0.07
2023-11-04 11:07:00	1.3	0.07	0.8	0.03	0.5	0.01
2023-11-04 12:07:00	1.5	0.02	0.9	0.17	0.5	0.06
2023-11-04 13:07:00	1.4	0.26	0.9	0.06	0.5	0.05
2023-11-04 14:07:00	1.4	0.12	0.9	0.15	0.5	0.09
2023-11-04 15:07:00	1.4	0.06	0.9	0.04	0.5	0.06
2023-11-04 16:07:00	1.5	0.15	0.9	0.04	0.5	0.08
2023-11-04 17:07:00	1.4	0.23	0.9	0.03	0.5	0.1
2023-11-04 18:07:00	1.5	0.21	0.9	0.02	0.5	0.04
2023-11-04 19:07:00	1.5	0.23	0.9	0.16	0.5	0.01
2023-11-04 20:07:00	1.5	0.22	0.9	0.06	0.5	0.05
2023-11-04 21:07:00	1.5	0.22	0.9	0.08	0.5	0.08
2023-11-04 22:07:00	1.5	0.29	0.9	0.02	0.5	0.01
2023-11-04 23:07:00	1.5	0.26	0.9	0.03	0.5	0.04
2023-11-05 00:07:00	1.4	0.17	0.9	0.06	0.5	0.01
2023-11-05 01:07:00	1.5	0.14	0.9	0.13	0.5	0.03
2023-11-05 02:07:00	1.5	0.18	0.9	0.17	0.5	0.04
2023-11-05 03:07:00	1.5	0.27	0.9	0.02	0.5	0.02
2023-11-05 04:07:00	1.5	0.11	0.9	0.11	0.5	0.08
2023-11-05 05:07:00	1.5	0.06	0.9	0.16	0.5	0.03
[truncated: 8,125 more rows]
